# Supplementary material for: Altered microRNA and mRNA profiles during heart failure in the human sinoatrial node
Source: Sci Rep. 2021 Sep 29;11:19328. doi: 10.1038/s41598-021-98580-x (PMC8481550; doi:10.1038/s41598-021-98580-x)
Supplement: Supplementary file 2 — Supplementary Information 2. [file 41598_2021_98580_MOESM2_ESM.xlsx]

## Sheet: Table legend
Online Table 1. List of all miRs and mRNAs in heat maps available as external data sets. miRs and mRNAs are listed in order corresponding to heat maps showed in Figures 2A, 2B, 3A, and 5A.

## Sheet: Fig  2A
Order	Name	logFC (HF vs nonHF)	Average count	P.Value	FDR
1	B3GALNT1	0.586451	6.16948	0.00216235	0.0222678
2	SLC16A7	0.837888	4.2933	0.0062684	0.0430699
3	CDKL5	1.38878	2.11437	0.00526623	0.038807
4	NEDD4L	0.65448	5.99848	0.00157012	0.018533
5	MYLK3	0.862268	7.67962	0.000136274	0.00426482
6	GJA1	1.12399	6.92981	0.00575363	0.0409505
7	SLC26A9	0.479912	5.30137	0.00697134	0.0461056
8	TBX20	1.30337	4.20177	5.45797e-06	0.00067796
9	CDCA7L	1.47694	3.97968	6.26402e-05	0.00256351
10	SLC12A7	0.508731	6.24131	0.00643093	0.0437166
11	PLEKHA7	1.32652	5.07053	0.000119525	0.00392153
12	GCNT2	1.61179	2.98732	0.000100043	0.00350515
13	ANGPT1	1.2706	4.20277	0.000451943	0.00861844
14	PLEKHA5	0.576762	6.3122	0.000844172	0.0127314
15	PBX3	0.463392	5.99613	0.005565	0.040257
16	PIM1	0.852332	5.31922	0.00178322	0.0198416
17	C9orf171	1.41203	1.45814	0.00404366	0.0327474
18	CHDH	1.49551	2.66408	0.000474171	0.00883735
19	CASKIN1	1.41259	1.73517	0.00273393	0.0257089
20	PACRG	1.15942	2.54055	0.00767837	0.0486564
21	AL021068.1	1.3324	1.26267	0.00488212	0.0370372
22	HS1BP3	0.55851	5.32295	0.00276254	0.0258511
23	PCP4	1.61939	1.09153	0.00266065	0.0251642
24	CA14	1.70465	2.19403	0.0025415	0.0243951
25	WI2-1896O14.1	0.611221	6.96784	0.00353342	0.0302971
26	ASB15	1.2857	4.30409	0.00103799	0.0145956
27	SSTR5	2.53049	2.36358	0.000240134	0.00584821
28	LRRN2	2.23878	3.10893	0.000132836	0.00420408
29	PLEKHF1	1.1857	4.12082	0.000101237	0.00353774
30	DLL1	1.19226	3.94285	0.00144085	0.0175292
31	ZNF883	0.938345	2.97993	0.00563547	0.0405048
32	KIF21A	0.634091	6.43783	0.00187261	0.0204297
33	SLC16A14	1.61175	1.06607	0.00420482	0.033606
34	CPNE8	1.0639	4.50826	0.000452791	0.00861844
35	TNK2	0.607138	5.59383	0.00745397	0.0478359
36	CRTAC1	1.08591	2.71658	0.00689	0.0457106
37	CSDC2	0.811097	8.22465	6.46888e-05	0.00263048
38	HOPX	1.41289	5.11106	0.000195639	0.00525497
39	RHBDL3	0.947484	4.84175	0.00105997	0.0146958
40	WNK1	0.525206	8.72853	0.0049444	0.0373166
41	GRIN2A	1.55935	2.77239	0.0064798	0.0438468
42	ASTN2	1.4748	4.65948	0.000322408	0.00703478
43	TPPP	0.717585	4.24244	0.00463465	0.0357531
44	BRINP3	2.38113	0.7227	0.000457233	0.00865289
45	PRR26	3.08644	1.06513	0.000140624	0.0043427
46	GCOM1	1.07294	3.28427	0.00116205	0.0155005
47	CMTM5	0.58191	6.6903	0.00477363	0.0365415
48	LINC00881	0.750986	5.47342	0.00291123	0.0266227
49	NPPA	1.83316	13.2727	0.000292453	0.00661792
50	PDZD2	0.730109	7.28108	0.000766713	0.0119218
51	NMNAT2	1.3721	6.06985	0.000399564	0.00797878
52	NPAS2	0.629837	5.12806	0.003812	0.0316738
53	SCN5A	1.35452	7.66797	0.000330705	0.00710044
54	SLC4A3	1.46871	8.23316	2.39e-05	0.00147334
55	SBK2	1.68092	5.27472	0.000338596	0.00720067
56	DHRS7C	1.96943	5.70519	0.000320793	0.00702239
57	NTN1	1.49881	7.12878	0.000906812	0.0132699
58	RAP1GAP2	1.20028	5.32614	0.00703858	0.0463448
59	CD109	0.959849	5.57335	0.000654435	0.0108284
60	C1orf170	1.44164	4.97435	0.00300855	0.0272047
61	GABRB3	1.05956	4.91367	0.00788436	0.0495112
62	SNX22	2.01584	4.51263	9.69348e-05	0.00342307
63	SCN1B	1.19459	5.52062	0.00210164	0.0219246
64	AMOTL1	0.591228	6.74646	0.00331716	0.029208
65	GPR133	0.700587	7.08683	0.00517728	0.0383834
66	RAP1GAP	1.03306	4.00436	0.00259286	0.0247114
67	PEBP4	1.46474	6.65071	0.000764043	0.0119079
68	PAM	1.23868	11.7939	8.9586e-05	0.00327562
69	PGM5	0.608459	8.39463	0.00350016	0.0301258
70	CLGN	0.935699	7.08953	2.20113e-05	0.00142891
71	RAMP1	0.668166	6.20007	0.000601448	0.0103472
72	ADAMTS7	1.35431	5.19593	0.000223317	0.00560326
73	NFXL1	1.16589	4.39765	0.00221057	0.0225923
74	TMEM178B	1.22491	6.56343	0.000171666	0.00491171
75	DAPK2	1.73954	5.46315	0.000124602	0.00403931
76	OBSL1	0.860669	7.45953	4.88822e-05	0.00217924
77	ROR2	1.92397	4.02999	6.37724e-05	0.0026011
78	HYAL1	0.65698	4.68595	0.00294686	0.0267913
79	ATP2A2	0.811021	12.0858	0.00215198	0.0221964
80	ETNPPL	3.90086	0.173218	0.000808469	0.0123597
81	LDLRAD4	0.666942	5.37773	0.00495534	0.0373521
82	COQ10A	0.690206	6.41686	0.00133561	0.0166877
83	VWC2	1.43857	4.48615	0.00049436	0.00909989
84	TUBA3D	1.06951	3.85486	0.00641498	0.0436732
85	TUBA3E	1.53809	3.11676	0.00499112	0.0374929
86	VSTM2L	1.15775	6.57162	0.00134151	0.0167147
87	ALPK2	0.983218	7.35392	0.00189016	0.0205877
88	EPS15L1	0.669954	6.35271	0.000950732	0.01375
89	LRIG1	0.500046	7.55333	0.00450717	0.0350822
90	SSTR5-AS1	1.84642	2.44134	0.00111083	0.0151179
91	TCAP	0.818477	11.145	0.00073468	0.0115671
92	AC018464.3	0.663755	6.35204	0.00275685	0.0258339
93	ART3	1.15987	6.1116	4.0282e-05	0.00200946
94	SLC39A8	0.616531	6.18412	0.00202641	0.0214113
95	COG5	0.966493	5.69078	1.8477e-05	0.00129813
96	COQ6	0.930882	3.54908	0.000947887	0.01375
97	PKP2	0.438562	8.19809	0.00582696	0.0412313
98	FASTKD1	0.792761	5.22453	0.000414119	0.00814819
99	CMC1	0.572482	4.12882	0.00564845	0.0405329
100	ATP5C1	0.568042	8.64262	0.0019551	0.0209214
101	ATP5O	0.499536	7.89989	0.0038701	0.031888
102	CASQ2	0.514906	10.8377	0.00525853	0.0387715
103	MDH1	0.550849	10.0307	0.00379001	0.0316479
104	UQCRFS1	0.550113	8.16834	0.00275952	0.0258409
105	UQCRC2	0.509508	9.05362	0.00340951	0.0297186
106	ETFDH	0.718754	7.49293	0.00252073	0.0243133
107	HADHB	0.627703	9.7746	0.00124091	0.0160731
108	LPHN2	0.549645	6.44285	0.00196191	0.0209609
109	ASB5	1.19606	1.81032	0.00321994	0.0285919
110	RP3-467N11.1	1.24068	1.97016	0.00484513	0.0368576
111	SGCD	0.555882	7.61496	0.00127368	0.0163243
112	COPS5	0.447082	6.5687	0.00437534	0.0344154
113	SCHIP1	0.725578	4.4928	0.00190293	0.020643
114	NDUFA4	0.434426	10.0194	0.00678075	0.0452016
115	C14orf2	0.467072	7.2838	0.0078364	0.0493925
116	MLF1	0.697579	7.52667	0.000863605	0.0128516
117	LINC00844	1.0093	3.86668	0.00113659	0.0152672
118	ME2	0.669127	6.45475	0.00641802	0.0436732
119	ETFA	0.424837	7.63942	0.00749798	0.0479844
120	GPR22	2.53403	3.18734	1.2143e-05	0.00103131
121	CCDC41	0.555111	4.36732	0.00665496	0.0445422
122	ASB11	0.754569	5.64352	0.00367889	0.0310186
123	CD36	0.706856	9.07847	0.00619435	0.0428023
124	FSD2	0.854126	6.00767	0.00132356	0.0166581
125	RASL10B	1.0305	5.18396	3.11739e-05	0.00176508
126	DHODH	0.945668	4.9267	0.000338386	0.00720067
127	PPP1R3G	1.33015	2.2437	0.001164	0.0155112
128	FRMD3	0.615507	5.69091	0.00777164	0.0491228
129	TIFA	1.0097	3.16712	0.000960453	0.0138165
130	GJA5	1.16394	6.82358	0.000543039	0.00967735
131	AKAP1	0.613694	7.61914	0.00130543	0.0165301
132	KCNJ12	0.872105	3.95864	0.00162829	0.0188685
133	FAM78A	0.773168	5.52502	0.00123318	0.0160194
134	RP11-742D12.2	2.11516	0.384169	0.00120186	0.0157498
135	SRRM3	0.750552	3.57139	0.00380528	0.0316738
136	FAM46C	0.573471	4.75576	0.00430465	0.0341488
137	FAM83G	0.73629	5.12913	0.0011295	0.0152023
138	LAMB2	0.422243	9.63602	0.00754833	0.0480964
139	PCNT	0.491122	6.16413	0.00495899	0.0373521
140	ELFN1	1.60824	1.77996	0.000718755	0.0114017
141	NPPA-AS1	1.61305	3.75691	0.00200022	0.0212349
142	SLC6A6	1.24943	6.74615	0.0015703	0.018533
143	FAM95B1	1.4792	2.52548	0.000876808	0.0129395
144	KCNA5	0.858537	6.18678	0.000828359	0.0125602
145	GSG1L	1.99304	4.63807	4.21846e-05	0.00203489
146	VEGFA	0.778868	7.3472	6.50625e-05	0.00263769
147	APOBEC2	1.64895	5.92435	4.7508e-05	0.0021465
148	PAIP2B	0.729946	6.14264	0.00014605	0.00443403
149	LDHD	0.949543	5.34274	0.000302606	0.00674955
150	SYT7	0.985496	5.14402	0.00345105	0.0298965
151	BNIP3	0.585414	6.42342	0.00380356	0.0316738
152	SH3RF2	0.709556	7.16869	0.000619673	0.0105462
153	BVES	0.550168	6.32138	0.00375003	0.0313922
154	ATP11A	0.769947	6.17524	0.000354887	0.00748778
155	ASPG	0.927274	6.29934	0.000206682	0.00539084
156	HCN2	1.35479	3.51615	0.00436312	0.0343596
157	NMRK2	0.920045	9.06112	0.00105716	0.0146958
158	ECH1	0.487557	7.49904	0.00760779	0.0483804
159	PTP4A3	0.567544	7.64063	0.00282507	0.0261626
160	SYNDIG1	0.756559	5.11281	0.00315281	0.0282461
161	EEF1A2	0.692666	9.18581	0.00120648	0.0157949
162	ACO2	0.720287	8.88894	0.00196909	0.0209937
163	RILPL1	0.537964	6.23077	0.00227838	0.0229359
164	MIPEP	1.07395	5.4959	6.23727e-05	0.00256351
165	MLYCD	0.655475	6.75886	0.0014026	0.0172368
166	NDUFV1	0.537349	8.33374	0.00565546	0.0405616
167	PDE4DIP	0.563667	10.9095	0.00239678	0.0237536
168	C10orf71	0.746605	5.53853	0.000861401	0.0128516
169	RP11-532N4.2	1.50602	4.05399	0.000160607	0.00469539
170	MTUS2	0.605323	5.64263	0.00560546	0.0404189
171	OBSCN	0.473143	8.62487	0.00782188	0.0493474
172	SEMA6C	0.644215	5.05626	0.00194285	0.0208492
173	KCNJ11	1.01698	3.44939	0.00214604	0.0221521
174	NKX2-5	0.825941	6.39389	0.00553253	0.040152
175	LRP4	0.739087	5.18728	0.00159653	0.0187219
176	AQP7	1.12765	5.73136	0.000398073	0.00796541
177	GPT	1.01317	3.16812	0.002436	0.0238778
178	ESRRA	0.641294	6.5686	0.000305539	0.00679937
179	PPAPDC3	0.674835	6.23005	0.00099187	0.0141294
180	EPN2	0.729189	5.94525	0.000272689	0.00635033
181	FAM53B	0.754266	5.53234	0.00204397	0.0215291
182	MPP2	0.630409	4.60886	0.00288407	0.0264534
183	PLIN4	0.718955	7.81942	0.00634317	0.04335
184	TACC2	0.684316	8.60211	0.00163976	0.0189248
185	NHSL1	0.927805	4.50064	0.0010928	0.0149636
186	PARM1	0.58958	8.26593	0.00384656	0.0317894
187	ABAT	1.12895	6.07984	0.000103549	0.00357389
188	GRB2	0.451305	6.64406	0.00240704	0.0237934
189	ZNF385B	0.632469	5.71409	0.00252449	0.0243133
190	OPLAH	0.576396	5.47658	0.00225387	0.0227746
191	KCNH2	0.64029	6.93726	0.00138355	0.0170642
192	RP11-481J2.2	2.8204	4.16001	9.0871e-08	0.00011787
193	KRBA1	1.65655	5.32757	4.93446e-07	0.000220718
194	ECHDC3	0.851934	5.96337	0.000223395	0.00560326
195	CTB-119C2.1	0.984098	2.46026	0.00703273	0.0463448
196	NUDT8	1.06301	3.7344	0.00150942	0.0181495
197	YBX3	0.478892	8.39768	0.00129915	0.0165161
198	ARHGAP26	0.401052	6.02833	0.00754656	0.0480964
199	MYL7	0.488674	13.1905	0.0075444	0.0480964
200	TRIM63	0.613259	7.73887	0.000637859	0.0107127
201	MYL4	0.530092	11.8677	0.0076275	0.048417
202	BAIAP2	0.68291	4.42158	0.00376055	0.0314214
203	RASD1	0.793141	6.08587	0.000195621	0.00525497
204	FNIP2	0.583576	6.48198	0.0021893	0.0224518
205	PRKAG1	0.395978	6.34679	0.00617209	0.0427402
206	BCDIN3D-AS1	1.36056	1.03314	0.00559125	0.0403599
207	C20orf166	1.41194	1.96903	0.00252252	0.0243133
208	RP11-43F13.3	0.69475	4.5611	0.00173643	0.0194826
209	CHRNE	1.0865	4.53928	0.000600554	0.0103472
210	STAT4	1.6458	4.67128	0.00068547	0.0110957
211	SGCG	1.53493	6.00713	6.71986e-05	0.00268375
212	FGF12	1.65544	7.50678	0.000433359	0.00839434
213	POF1B	2.06869	4.29949	8.69981e-05	0.00323387
214	RALYL	2.05109	1.42981	0.00214275	0.0221521
215	RBM20	0.555822	7.5316	0.00181566	0.0200818
216	PPP2R3B	0.573409	6.00661	0.0016946	0.0191581
217	SUCLG2	0.535149	6.5989	0.00159823	0.0187219
218	ENO3	1.2	7.66772	0.000387084	0.00787013
219	RP11-1069G10.1	2.7122	0.725059	0.000817585	0.0124531
220	RP11-63E5.6	1.52087	1.18453	0.0061218	0.0425707
221	RP11-324H6.5	1.8174	2.07724	0.00423037	0.03377
222	PLIN5	1.25533	4.63242	3.92015e-05	0.00197759
223	CTNNA3	0.537825	5.80297	0.00490904	0.0371542
224	TMLHE	0.528489	4.82709	0.00767972	0.0486564
225	CCDC141	0.634645	7.16912	0.00580097	0.0411434
226	FAM155B	1.20821	7.1145	0.00025004	0.00602386
227	TRIM54	0.535815	6.89243	0.00371787	0.0312122
228	IP6K3	0.909246	5.17606	0.000143325	0.00437107
229	S100A1	0.81299	6.28399	0.00375608	0.0314214
230	SBK3	1.52261	4.43925	0.00081053	0.0123597
231	FAM212B	0.529202	6.31995	0.00753761	0.0480964
232	ALDOA	0.556845	10.7357	0.00647181	0.0438391
233	C14orf180	1.13089	5.81543	2.13317e-05	0.00139634
234	AC147651.3	0.98613	4.01229	0.000384407	0.00784881
235	ADSSL1	0.780042	6.38034	0.00617151	0.0427402
236	WNK2	0.896634	7.81041	0.00486838	0.0369925
237	FABP3	0.678783	10.6036	0.00243573	0.0238778
238	RP11-245G13.2	1.10609	4.91024	0.00493944	0.0373002
239	CAMK2B	0.600579	7.08623	0.00326525	0.0288938
240	COX6A2	1.27211	7.1954	0.000143222	0.00437107
241	NFE2L1	0.623186	9.98202	0.00207869	0.0217751
242	GOT1	0.80936	9.13842	0.00183845	0.0201956
243	BSG	0.670576	9.79329	0.00228422	0.0229534
244	HRC	0.844988	9.67671	0.00379687	0.0316658
245	ADPRHL1	0.6613	8.24466	0.000371158	0.00770985
246	COX7A1	0.531033	9.26539	0.00222907	0.0226777
247	TNNI3	0.784487	9.69819	0.000158941	0.00465683
248	MYOM1	0.492978	9.84726	0.0045464	0.0352445
249	NRAP	0.852106	9.01898	0.000531666	0.00958929
250	MYOM2	0.648037	10.2741	0.00224912	0.0227746
251	LDB3	0.591235	10.6787	0.00364465	0.0308955
252	HHATL	0.777541	7.91819	0.000707459	0.0112882
253	ALAS1	0.626219	6.78844	0.00149597	0.0180039
254	MFN2	0.553643	9.27388	0.00551375	0.0401024
255	KANK1	0.440428	8.04885	0.00316574	0.0282802
256	PPARA	0.438712	7.04659	0.00434567	0.0342624
257	LMO7	0.470069	8.51808	0.00316319	0.0282802
258	ERBB4	1.06526	4.52191	0.000460262	0.00867572
259	EPHA7	0.767323	4.91864	0.000699263	0.0111974
260	RPL7P3	1.26544	1.79286	0.00194369	0.0208492
261	CUL4A	0.376065	7.46514	0.00666089	0.0445422
262	AFG3L2	0.405122	6.73044	0.0073757	0.0475382
263	BDH1	0.726206	4.86496	0.00350384	0.0301258
264	C14orf159	0.595512	7.61481	0.00529673	0.0389389
265	SLC25A11	0.525145	7.34612	0.00453969	0.0352241
266	SDHA	0.65333	8.9034	0.0020438	0.0215291
267	IDH3B	0.467132	6.95016	0.00484314	0.0368576
268	CYC1	0.689561	7.81682	0.00194073	0.0208492
269	UQCRC1	0.539496	8.72061	0.00191014	0.0206711
270	ILVBL	0.502297	6.50594	0.00395063	0.032286
271	PFKM	0.482989	8.87534	0.00786818	0.0495112
272	LDHB	0.53848	10.326	0.00240806	0.0237934
273	NDUFA9	0.637484	5.17416	0.00285327	0.0262787
274	BZW2	0.536721	7.28691	0.00236159	0.023544
275	MPC1	0.542815	7.78101	0.00767411	0.0486564
276	COX5B	0.569275	8.73034	0.00250754	0.0243133
277	NDUFB4	0.52966	7.77231	0.00192312	0.020778
278	UQCR10	0.541013	7.13482	0.0021392	0.0221391
279	NDUFB7	0.506077	6.94191	0.00491479	0.0371767
280	DKK3	0.659751	11.8287	0.00202868	0.0214184
281	RP11-557H15.4	1.64407	4.0804	6.26596e-05	0.00256351
282	SLC25A4	0.623338	10.8462	0.00340162	0.0297186
283	COX5A	0.61521	8.59511	0.00457771	0.0354666
284	ATP5G3	0.510976	8.91503	0.00690458	0.0457628
285	NDUFAB1	0.571504	8.06092	0.00612594	0.0425707
286	PSMD8	0.474432	7.89285	0.00340834	0.0297186
287	UQCC2	0.444677	6.53008	0.00478507	0.0365457
288	CKMT2	0.750644	9.77808	0.00152582	0.0182812
289	TXLNB	0.596284	7.63153	0.00104233	0.0146155
290	DCUN1D2	0.590839	6.67606	0.00112276	0.0151878
291	FITM2	0.600342	8.21637	0.00133301	0.0166812
292	MYBPC3	0.545812	11.3519	0.00545409	0.0397763
293	MYOM3	0.822176	9.06584	0.0011167	0.0151657
294	ATP5H	0.425506	8.46757	0.00730464	0.0473384
295	RABGAP1L	0.636847	7.89073	0.00168611	0.0191152
296	MB	0.546605	13.0599	0.0062175	0.0428738
297	C10orf71-AS1	1.24813	1.63035	0.00382676	0.0317375
298	MLIP	0.831233	7.79872	0.000584758	0.0101886
299	ATP5A1	0.537236	10.6286	0.00450574	0.0350822
300	IMMT	0.492682	8.0973	0.00645921	0.0437996
301	ATP5B	0.520698	10.9744	0.0078754	0.0495112
302	TMEM40	1.54493	0.961818	0.00736461	0.0474896
303	DOK7	0.842574	5.08809	0.000714075	0.0113667
304	HSPB7	0.581905	11.0646	0.00729824	0.0473384
305	TRIM55	0.82466	7.04092	0.000695621	0.0111657
306	SLC7A11	3.4481	1.76767	6.54579e-05	0.00264545
307	NEK10	1.18715	2.43171	0.00241846	0.0238102
308	AC009878.2	2.50868	1.14094	0.000630155	0.0106634
309	HSPB3	0.785902	7.60147	0.00148603	0.0179326
310	USP31	0.982865	5.22355	0.000176136	0.00501495
311	NNT	0.584199	8.64583	0.00712558	0.0467114
312	LINC01128	0.71871	6.41966	0.000889615	0.0130753
313	RYR2	0.86299	10.6557	0.000745937	0.0116663
314	PLA2G12B	3.61332	1.08271	0.000190353	0.00517075
315	CKM	1.19025	11.1642	0.000228694	0.00568303
316	CDK18	0.825077	7.09601	0.000144336	0.00439195
317	THSD4	0.942591	6.68487	0.00314047	0.0281698
318	CORIN	2.32571	6.96137	0.000211299	0.00545059
319	CAST	0.552849	9.04185	0.00432109	0.0341488
320	PDK2	0.498993	6.49722	0.00419821	0.0335733
321	SLC22A18	0.992182	3.80781	0.00143905	0.0175232
322	AC093642.6	2.19396	2.85212	3.80671e-05	0.00194229
323	SLN	1.82672	8.19793	0.000456872	0.00865289
324	RP11-213G6.2	2.27199	1.36943	0.00321234	0.0285851
325	ADM	1.42836	6.46035	0.00106044	0.0146958
326	NTM	1.19348	4.99221	0.00496259	0.0373521
327	PHKG1	1.38278	3.78303	0.000321359	0.00702331
328	GNG7	0.92931	6.01068	0.000218813	0.0055448
329	NSUN7	1.37276	1.9624	0.000905296	0.0132622
330	OTOGL	0.929879	4.42283	0.00234563	0.0234196
331	CAMK1D	0.648852	5.52458	0.00190093	0.020643
332	RUVBL1	0.499077	5.21492	0.00488254	0.0370372
333	FAM216B	1.35552	4.60604	0.000923402	0.0134686
334	MPP3	0.517451	6.12701	0.00463337	0.0357531
335	XIRP1	0.83719	9.68672	0.00687112	0.0456453
336	MYO16	2.24024	2.94554	3.98922e-05	0.00199744
337	APOB	1.6536	6.43431	0.000167381	0.00483029
338	GPR3	1.50392	1.34331	0.00274941	0.0258254
339	FAM21B	0.955684	5.90573	0.000770631	0.0119596
340	HEG1	0.508661	8.54456	0.00341447	0.0297186
341	FAM21A	0.88499	6.32449	0.00100066	0.0142208
342	PCDH20	1.07259	4.06845	0.00329658	0.0290841
343	ADAMTS8	-1.08658	1.85438	0.00368229	0.0310186
344	EDNRA	0.617638	6.4258	0.00256083	0.0244991
345	TMEM71	0.93491	3.93496	0.00157814	0.0186091
346	PDPN	0.812956	3.45501	0.00328515	0.0290023
347	BMP10	5.4385	5.9114	0.000283476	0.00649174
348	DSC1	1.048	5.73784	0.00127048	0.0163243
349	GRIN2C	2.80459	3.29301	3.81433e-06	0.000562467
350	DNER	2.0369	4.07325	0.000197212	0.00527595
351	INHA	2.24965	1.69929	3.49695e-05	0.00187702
352	RAB33A	1.22298	2.36119	0.0011886	0.0157146
353	IL1RL1	1.28886	3.43635	0.000199365	0.00529759
354	CDHR1	1.69666	1.9243	0.00623346	0.0428738
355	PTGS1	1.14526	3.79265	0.000538125	0.00965674
356	SLIT3	0.533584	7.5326	0.00794174	0.0497992
357	MXI1	-0.506796	6.4072	0.00211522	0.0219862
358	RASL12	-0.635764	6.95507	0.00768895	0.0486919
359	LINC00982	-1.97724	1.35213	0.00056103	0.00990379
360	NRXN1	-0.717503	3.94383	0.00266287	0.0251642
361	KIAA1683	-1.87092	1.10134	0.00241811	0.0238102
362	SPG21	-0.47057	5.77653	0.00332582	0.0292458
363	PIGX	-0.599002	4.30831	0.00732474	0.047369
364	HSPA7	-0.961652	2.24464	0.00721697	0.0470576
365	BCL6	-0.61849	6.65461	0.00133065	0.0166746
366	ELOVL5	-0.58616	6.13186	0.00368002	0.0310186
367	LBR	-0.784606	4.58735	0.00033469	0.00714022
368	RASSF3	-0.505965	7.24441	0.00177888	0.0198263
369	ATP1B3	-0.6172	5.73378	0.00441437	0.0346209
370	RNF152	-1.34074	3.9278	0.000231502	0.00572105
371	RP11-109L13.1	-1.80362	3.58167	1.19811e-05	0.00102703
372	PCSK7	-1.18097	7.11783	0.000114182	0.00380233
373	TAGLN	-1.68929	9.69211	3.45531e-05	0.00186931
374	RNF122	-0.825333	3.47185	0.00410697	0.0330894
375	MEDAG	-1.38966	4.12909	0.000687317	0.0111036
376	RASA4	-0.998433	3.49752	0.000595874	0.0103042
377	GEM	-0.78215	5.62065	0.00504391	0.0377303
378	THBS1	-1.10977	7.38134	0.000841191	0.0127116
379	KLF6	-0.744286	6.47414	0.00124591	0.0161068
380	SH3BP5	-0.834946	2.93476	0.004536	0.0352241
381	TPM4	-0.859249	8.29659	0.000114759	0.00380233
382	ENPEP	-0.703179	4.41483	0.00218051	0.0223873
383	ADAMTS1	-0.919664	8.28962	0.000588127	0.0102097
384	RGS6	-0.602196	5.36085	0.00720892	0.0470279
385	TBXA2R	-2.11307	1.70122	0.000580261	0.0101412
386	ATP1B2	-1.27415	2.99875	0.000670831	0.0109512
387	U2AF1	-0.506466	5.90579	0.0040275	0.0327184
388	PRORSD1P	-1.2045	1.46547	0.00545095	0.039775
389	MAL	-0.996722	2.83719	0.00648311	0.0438468
390	BAI3	-1.70478	1.61283	0.000210688	0.00545059
391	FGFR2	-1.22024	3.31304	0.00198618	0.0211193
392	ITGA10	-1.57186	4.44222	0.000136345	0.00426482
393	HEYL	-0.969955	6.60106	5.28158e-05	0.00227159
394	ATP10A	-2.0196	2.98149	4.21686e-05	0.00203489
395	BEX1	-1.40857	3.62766	0.000404552	0.0080425
396	EFHD1	-1.44207	4.20405	0.00148554	0.0179326
397	AKT3	-0.802848	5.48134	0.000193669	0.00522905
398	PAPD7	-0.608799	4.59256	0.0024204	0.0238118
399	SPECC1	-1.06993	3.3715	0.000297563	0.00667093
400	LCAT	-1.07906	3.05997	0.00118864	0.0157146
401	REM1	-1.44211	1.72672	0.000236551	0.00578194
402	LAMB1	-0.822386	7.78854	2.24075e-05	0.00142891
403	PCDP1	-1.94629	0.809918	0.000934171	0.0135961
404	FAM184A	-0.931488	2.68419	0.00543286	0.0396646
405	MATN2	-0.657285	6.9132	0.00587743	0.0414234
406	PDE9A	-0.948222	2.4596	0.00607552	0.0423739
407	CLMN	-1.12016	4.25171	0.000101748	0.00354637
408	EGFR	-0.519261	5.40792	0.00505948	0.0378044
409	ERRFI1	-0.66194	5.60394	0.00166811	0.0190708
410	OGN	-1.33911	6.29364	0.000722078	0.0114264
411	MORC4	-0.615105	4.48578	0.00342502	0.0297671
412	VIMP	-0.430451	5.59288	0.00679697	0.0452872
413	CCNL1	-0.663252	6.18999	0.00664023	0.0445229
414	RBMX2	-0.674324	4.30487	0.000921967	0.0134686
415	SMS	-0.410477	6.36153	0.00731076	0.0473384
416	STK38L	-0.815057	7.87335	0.0017289	0.0194291
417	ARRDC4	-0.724801	5.39187	0.00371922	0.0312122
418	NEURL1B	-0.563965	5.90738	0.00707803	0.046445
419	RP11-285F7.2	-1.49694	1.45933	0.00132455	0.0166581
420	AC159540.1	-1.76348	2.39786	0.000502454	0.00918186
421	CRISPLD2	-0.659096	6.3555	0.00447243	0.0349131
422	COL9A3	-1.55857	2.44301	5.08176e-05	0.00223383
423	PRRG4	-1.15675	2.43327	0.00219013	0.0224518
424	SEPT6	-0.617478	5.2016	0.00062009	0.0105462
425	ACTA2	-1.36813	9.91518	2.76377e-05	0.00159863
426	PLEKHO1	-0.835782	6.13341	2.07691e-05	0.00137971
427	XXyac-YRM2039.2	-0.664863	3.45366	0.0043082	0.0341488
428	EVA1C	-0.575634	4.75913	0.00594825	0.0417248
429	CLDN15	-1.39122	1.35396	0.0039211	0.0321229
430	LMOD1	-1.91589	7.05417	5.50989e-06	0.00067796
431	PHF13	-0.668865	4.28492	0.00734636	0.0474202
432	CPSF7	-0.49324	6.18537	0.00119972	0.0157498
433	CSRP1	-1.90055	8.23436	1.73501e-07	0.000143918
434	MYLK	-2.63313	7.73836	8.17897e-10	6.77217e-06
435	DDX27	-0.561971	5.05175	0.00129374	0.0164856
436	MT1M	-1.68621	3.08546	1.00129e-05	0.000914316
437	MT2A	-1.2774	6.03468	0.000115869	0.00382967
438	PRPF38A	-0.502029	4.75467	0.00642251	0.0436815
439	PABPC1L	-1.30191	1.91612	0.0051561	0.0382898
440	GNL1	-0.54952	5.48111	0.00148871	0.0179488
441	FHL3	-1.06646	2.98473	0.000527757	0.00954444
442	CPQ	-0.460375	5.90977	0.00267097	0.0252052
443	IGSF11	-0.896532	2.55514	0.00762159	0.0484083
444	FILIP1L	-0.572648	7.03981	0.00598415	0.0419328
445	MAP1B	-0.582118	8.60571	0.0034495	0.0298965
446	RGPD5	-0.523972	5.21088	0.00384151	0.0317894
447	RGPD6	-0.490529	5.16051	0.00663059	0.0444879
448	LPP	-0.689768	7.79	0.00762253	0.0484083
449	TWSG1	-0.979673	4.91317	0.00104666	0.0146304
450	PHF11	-0.665891	4.09987	0.0044724	0.0349131
451	CNTN4	-1.80443	2.67557	0.000805921	0.0123455
452	SH3BGRL	-0.878578	5.98946	0.000140107	0.00434202
453	JADE1	-0.949428	6.04324	0.000137115	0.00427893
454	NFKBIZ	-1.20992	4.39519	4.13615e-05	0.00203388
455	CALD1	-1.01252	9.113	0.000369476	0.00769875
456	MIR145	-2.29351	5.3612	1.39061e-06	0.000380006
457	SYT11	-0.861442	5.69444	0.00022054	0.0055733
458	PDLIM7	-1.85335	5.51136	9.03352e-07	0.000319002
459	ENTPD1	-1.105	5.36248	6.24655e-06	0.000738845
460	SERINC3	-0.373716	7.47482	0.00798059	0.0499727
461	FCHSD2	-0.708468	5.61788	0.000678481	0.0110358
462	HEY2	-2.03421	2.90738	4.37057e-05	0.00206509
463	MCAM	-1.36873	8.57645	3.52102e-05	0.00187824
464	MYO1D	-1.83052	5.06292	2.49151e-06	0.000450228
465	ITGA8	-2.85133	5.06793	2.33562e-07	0.000164937
466	ACTG2	-5.13687	4.47728	1.40971e-06	0.000380006
467	PPP1R14A	-2.4408	4.60122	1.52735e-06	0.000380006
468	NOV	-3.13433	4.41221	5.95299e-06	0.000713242
469	ZNF263	-0.528349	4.70318	0.00752869	0.0480964
470	HOXB2	-1.50942	2.65527	0.00086254	0.0128516
471	ITGA1	-1.38896	6.12037	1.65527e-05	0.00126926
472	ANTXR2	-0.698922	6.02827	0.000497024	0.0091291
473	TPM2	-1.24278	10.2868	6.30821e-06	0.000738845
474	PFKFB3	-1.14872	4.42936	3.63857e-05	0.00190726
475	MICAL1	-2.13058	4.63082	3.35366e-07	0.000180011
476	CSRP2	-2.55814	4.34266	2.93981e-08	6.57489e-05
477	PRDM16	-3.03258	2.10639	2.46413e-06	0.000450228
478	NRBP2	-0.845845	5.29551	0.000260964	0.00618705
479	CLTA	-0.616884	5.98384	0.00061582	0.0105002
480	NFATC4	-1.49744	4.70816	1.80384e-06	0.000395235
481	DBNL	-0.720933	5.86994	0.000128478	0.00412452
482	S100A6	-0.971877	8.49401	6.53095e-06	0.00074905
483	FAXDC2	-0.968249	5.7224	2.82941e-05	0.00162256
484	PRR14	-0.875246	4.31011	0.000269822	0.00630792
485	CRIM1	-1.13118	6.2194	2.77331e-05	0.00159863
486	NTRK3	-2.78642	3.30488	2.75031e-06	0.000463277
487	TRIM38	-1.09465	3.81038	0.000256818	0.00611035
488	NOTCH3	-1.89362	6.06954	2.20837e-06	0.000427613
489	AOC3	-2.0554	5.97108	4.35703e-06	0.000606568
490	CCDC3	-2.64315	5.25744	1.48098e-07	0.000141952
491	ACCS	-1.3343	3.57202	3.93484e-05	0.00197759
492	CLIP3	-1.66654	4.30454	1.77923e-05	0.00126997
493	STIM1	-1.33607	4.83249	4.05442e-05	0.00201505
494	TBX2	-1.70882	4.55532	7.37486e-06	0.000783726
495	HIP1	-0.871741	5.4309	0.00100022	0.0142208
496	ARHGEF7	-0.894324	6.37824	3.63036e-05	0.00190726
497	CAMK2G	-1.60853	4.79809	1.11968e-05	0.00099503
498	CYB5R2	-1.93016	2.15882	6.94356e-06	0.000777407
499	KCNMB1	-3.06245	3.443	3.76388e-06	0.000562467
500	MRVI1	-1.91695	5.6404	3.78288e-06	0.000562467
501	ADARB1	-1.20149	4.85103	8.56176e-05	0.0031914
502	ITPR1	-1.10388	5.5748	3.35437e-05	0.00184477
503	DDX39B	-0.621278	5.41057	0.00291782	0.0266355
504	NKTR	-0.648502	6.28323	0.000866777	0.0128522
505	COL14A1	-1.60191	6.4701	1.51078e-05	0.00119959
506	PLXDC2	-0.946132	5.37631	7.57151e-05	0.0029196
507	CDK5RAP3	-0.572354	5.74877	0.00419823	0.0335733
508	ZNF385D	-1.80521	1.35785	0.00503543	0.0377278
509	TGFB2	-1.98602	2.91814	3.39971e-06	0.000536714
510	PLAC9	-1.24828	5.34936	2.93108e-07	0.000164937
511	FREM1	-1.89444	4.1338	5.21012e-07	0.000225531
512	CERS5	-0.894365	4.44595	0.000126179	0.0040702
513	P2RY14	-2.72124	2.55735	1.47235e-06	0.000380006
514	LOXL1-AS1	-1.47793	1.71057	0.000576216	0.0100943
515	MANBAL	-0.504998	4.87357	0.00725304	0.0472391
516	WDR46	-0.555801	4.57442	0.00263526	0.0249912
517	AEBP1	-1.76029	7.88684	2.23102e-07	0.000164937
518	TMEM200B	-1.81211	1.91998	0.000180148	0.00501537
519	BGN	-1.25079	8.4691	1.78923e-05	0.00127036
520	SCARF2	-1.36575	3.02672	0.000154854	0.00461775
521	TCEAL7	-1.07555	3.40432	0.000795549	0.0122285
522	IP6K2	-0.693185	5.67622	0.00202524	0.0214113
523	TNFSF12	-0.594189	4.85709	0.00509685	0.0379304
524	LSAMP	-2.07677	2.54292	0.000302797	0.00674955
525	PRRT2	-1.41277	2.00177	0.00184818	0.0202613
526	PALD1	-0.916621	3.64817	0.00176543	0.0197255
527	MBD6	-0.588304	5.01029	0.00481212	0.0366712
528	CSAD	-1.05481	3.078	0.00142644	0.017433
529	NPIPB11	-1.37247	2.53527	0.00021492	0.00549336
530	CENPT	-0.613374	4.541	0.00583555	0.0412578
531	NPIPB3	-1.08611	4.48404	8.33652e-05	0.00313355
532	NPIPB4	-1.06965	5.36116	0.00018093	0.00502672
533	RP11-231C14.4	-1.06641	3.19077	0.000591311	0.0102385
534	BMP2	-2.43944	3.5812	5.67456e-06	0.000686008
535	NPIPB5	-1.16153	4.68749	2.61144e-05	0.00155778
536	VAMP2	-0.450392	6.36244	0.00749856	0.0479844
537	PMM1	-0.631839	4.05007	0.00719393	0.0469865
538	PREX1	-0.624848	5.06862	0.00520117	0.0384543
539	CLIP2	-0.960852	3.57634	0.000661196	0.0108866
540	EHD2	-0.962854	6.24809	0.000208134	0.00541269
541	VAT1	-0.517335	6.62726	0.0070626	0.0464346
542	GSDMD	-0.683628	4.78206	0.00173021	0.0194291
543	CACNA1H	-1.17238	4.21788	0.00119783	0.0157431
544	MOV10	-0.700197	4.03161	0.00695265	0.0460047
545	ZNF618	-1.29231	2.4905	0.00109261	0.0149636
546	SYP	-1.26597	1.9662	0.00496303	0.0373521
547	ACTA2-AS1	-1.58027	3.71484	0.000430144	0.00835325
548	PDE1B	-1.72384	2.12549	0.000422085	0.00825651
549	CNTFR	-1.2351	4.67256	0.000559065	0.00990379
550	CROCC	-0.695835	3.97134	0.00336281	0.0295324
551	PLXNA3	-0.688272	4.47671	0.00532218	0.0390478
552	GLUL	-0.62701	9.07547	0.000861846	0.0128516
553	TMSB4XP8	-1.09931	4.13864	0.00181256	0.020074
554	FST	-1.24272	2.60357	0.00568944	0.040738
555	KLF2	-0.748869	5.7509	0.00168204	0.0191152
556	NRXN3	-1.89827	2.0781	0.000281153	0.00647133
557	SASH1	-0.50521	5.81016	0.00289272	0.0265146
558	C2CD2	-1.17915	4.48883	1.72794e-05	0.00126997
559	PPM1M	-0.691379	3.9923	0.00299917	0.0271382
560	CD9	-0.54665	6.80587	0.00298495	0.0270459
561	VGLL3	-0.879369	4.53905	0.000598668	0.0103392
562	CDO1	-0.950861	4.08481	0.00653926	0.0440956
563	FOXP1	-0.635487	5.02575	0.00443994	0.0347956
564	PAWR	-1.08867	4.17058	0.00572183	0.0407977
565	ATHL1	-1.39073	3.89247	0.000218027	0.0055448
566	WNT5B	-1.22755	1.51865	0.00358655	0.0305574
567	SYBU	-1.31934	3.18864	0.000392972	0.00794983
568	PEAR1	-0.991478	4.60797	0.000382877	0.007844
569	C3orf70	-1.45648	2.65121	0.00164018	0.0189248
570	FAM134C	-0.851459	4.86622	0.000719538	0.0114017
571	SMOC1	-2.04115	3.97547	0.000294877	0.00663918
572	CLEC11A	-1.18592	2.4036	0.00163249	0.0188685
573	C1QTNF2	-1.25544	1.68889	0.00554078	0.0401901
574	HAUS5	-0.847644	2.50841	0.0051597	0.0382954
575	NPIPA5	-0.767503	3.61986	0.00384723	0.0317894
576	CRTC3	-0.451166	5.68937	0.0073157	0.0473384
577	PLEKHG2	-0.896413	4.5499	0.00350873	0.0301258
578	ACTN4	-0.695165	7.52067	0.00478287	0.0365457
579	SORBS3	-0.741806	6.40209	0.00217724	0.0223709
580	RAPGEF5	-0.601965	4.84887	0.00383675	0.0317894
581	TRPV2	-0.95651	3.13287	0.00204945	0.0215454
582	MED13L	-0.423029	6.31364	0.00629477	0.0431476
583	IL16	-1.25649	3.23561	0.000343276	0.00728864
584	COL15A1	-0.800703	6.48783	0.000988791	0.0141005
585	C19orf66	-0.829648	3.07989	0.00665045	0.0445422
586	FCHSD1	-1.27028	2.42024	0.000838438	0.0126843
587	PIK3IP1	-1.01206	4.67539	0.000256046	0.00611035
588	TENC1	-0.556922	7.53633	0.00611965	0.0425707
589	TUBG2	-0.568664	4.54724	0.00622349	0.0428738
590	FEZ1	-0.595489	6.09443	0.00137118	0.0169537
591	STARD9	-0.958192	5.21473	0.000297345	0.00667093
592	FKBP11	-1.11015	1.88703	0.00551977	0.0401245
593	WWP2	-0.626582	4.89671	0.00410812	0.0330894
594	FIBIN	-1.28326	5.09499	5.99128e-07	0.000243627
595	HMCN1	-0.963393	3.95589	0.000435039	0.0083997
596	ATG16L2	-0.750472	3.89094	0.00649728	0.0438468
597	NBPF15	-0.661611	3.8792	0.00791856	0.049677
598	TRANK1	-1.05119	4.20958	0.000212443	0.00546125
599	CPNE1	-0.595164	5.04778	0.00495722	0.0373521
600	RP11-395B7.7	-0.846173	5.24772	6.12187e-05	0.00252767
601	THBS3	-1.18713	4.41621	3.18933e-06	0.000515635
602	NAGK	-0.535916	5.26905	0.00333123	0.0292743
603	NBPF24	-1.12081	3.0042	0.000311256	0.00688096
604	PLAGL1	-0.901074	3.82805	0.00106229	0.0146958
605	TRIM4	-0.911459	4.10427	8.81823e-05	0.00325087
606	ANKRD35	-2.08367	2.62168	1.24281e-06	0.000377466
607	IGHG1	-3.32259	3.2897	1.79029e-09	8.00795e-06
608	MFAP2	-2.05619	2.15014	4.41052e-06	0.000606568
609	WSB1	-0.767997	6.71626	3.55052e-05	0.00188318
610	GLIPR2	-1.31329	3.92599	2.76183e-05	0.00159863
611	CLU	-1.85508	8.09434	9.02109e-09	2.52928e-05
612	LHFPL2	-1.03957	4.62202	0.000176776	0.00501514
613	SPRED1	-0.695799	4.1186	0.00562547	0.0404762
614	PDZD4	-1.7912	3.361	4.96841e-06	0.000634962
615	ITIH3	-4.94806	1.49406	1.63049e-07	0.000143918
616	NBPF11	-0.998412	2.59085	0.000939892	0.0136646
617	CHRD	-1.39308	3.78073	1.25652e-05	0.00105382
618	COBLL1	-1.55102	4.16761	1.85582e-06	0.000395235
619	PIP4K2A	-1.08992	5.21471	2.14396e-06	0.000427613
620	CDH11	-1.66862	3.77206	1.87079e-06	0.000395235
621	NCS1	-1.75551	5.14953	3.78434e-06	0.000562467
622	RBM6	-0.806166	6.62827	4.20397e-05	0.00203489
623	POU6F1	-1.12125	3.22399	0.000192018	0.00519494
624	STAT2	-0.863176	5.59631	2.61189e-05	0.00155778
625	GABBR1	-0.737316	5.72042	0.000642896	0.0107569
626	RIPK1	-0.614208	4.6931	0.00327625	0.0289427
627	VWA5A	-1.23332	3.25106	8.26677e-05	0.00312484
628	SV2A	-2.35049	1.84958	1.50846e-05	0.00119959
629	SNCG	-2.70018	4.1288	9.42423e-09	2.52928e-05
630	RP13-516M14.1	-1.41603	1.21067	0.00629577	0.0431476
631	SLC1A7	-1.50179	1.73017	0.00143209	0.0174702
632	ROBO3	-1.57757	3.01886	7.42273e-06	0.000783726
633	C2orf40	-2.89893	2.66181	1.40794e-07	0.000141952
634	IFNGR2	-0.520424	5.44909	0.00110581	0.0150649
635	ACADL	-2.05333	2.30686	2.02082e-05	0.00134912
636	PHGDH	-1.90718	3.7064	4.84155e-07	0.000220718
637	BOC	-1.68318	4.17512	4.66546e-06	0.00061986
638	CNRIP1	-1.14824	4.30036	3.13499e-05	0.00176567
639	CCNL2	-0.673218	6.36483	0.00166538	0.0190708
640	FAM193B	-1.25352	4.47213	0.000118568	0.00389966
641	CBX6	-0.703338	6.64862	0.000956685	0.013804
642	MIR143HG	-2.74038	3.09609	1.82324e-07	0.000143918
643	LDOC1	-2.97577	3.22177	2.94991e-07	0.000164937
644	RRAS	-0.716797	6.37483	0.000221442	0.00557695
645	SELM	-0.732765	6.43048	0.00192711	0.0207877
646	H2AFJ	-0.603392	5.51547	0.0062024	0.0428358
647	PFN1	-0.630151	7.37368	0.000390462	0.0079268
648	AMIGO2	-2.59071	2.71549	2.56385e-06	0.000452318
649	ISYNA1	-1.37467	4.88696	4.65241e-05	0.00212349
650	COL18A1	-0.882945	7.36245	9.53316e-05	0.00339791
651	MYL6	-0.794866	9.5047	0.000673509	0.0109815
652	PPIA	-0.487561	8.60608	0.0015955	0.0187219
653	SKAP2	-1.38842	4.1085	8.36599e-05	0.00313584
654	LTB4R	-1.7005	1.23962	0.00241539	0.0238102
655	NOVA1	-1.86545	3.20639	6.33186e-06	0.000738845
656	DIO3OS	-1.9749	1.84416	0.000153387	0.00458419
657	OSBPL5	-0.696611	4.31622	0.000632724	0.010674
658	RCN3	-1.15826	4.31986	7.45475e-06	0.000783726
659	CD40	-1.08643	3.54286	3.2126e-05	0.0017814
660	SAMHD1	-0.818573	7.74128	1.32212e-05	0.00109516
661	TNFRSF1A	-0.693217	6.11009	0.000375204	0.00775787
662	RNF135	-0.902296	3.48006	0.00115276	0.0154226
663	SHISA5	-0.652048	6.27361	0.000491605	0.00906161
664	NLGN2	-0.824833	4.61189	0.00022483	0.00561566
665	RIN3	-0.630489	4.23961	0.00389275	0.0320079
666	WDR81	-0.717081	4.06109	0.00592747	0.0416633
667	RBP1	-1.0536	4.32799	0.000166264	0.00480838
668	SHISA3	-0.882136	3.07898	0.00371658	0.0312122
669	FAM102A	-0.802394	4.37348	0.000950892	0.01375
670	RAB3IL1	-0.689437	3.68189	0.00316753	0.0282802
671	LDLRAP1	-0.716445	3.68609	0.00311176	0.0279309
672	PUS1	-0.80522	2.75659	0.00547546	0.0399105
673	TCOF1	-0.53355	5.1857	0.00507101	0.0378044
674	PTRF	-0.695491	8.96553	0.000395488	0.00795659
675	INF2	-0.579814	5.80934	0.00126506	0.016276
676	MLXIP	-0.583871	6.28987	0.00156304	0.0185243
677	ARHGEF25	-1.21949	4.13459	0.000308545	0.00685491
678	UNC45A	-0.494611	5.33205	0.00713816	0.0467453
679	TGFB1I1	-1.056	5.55198	0.00072729	0.0114953
680	RHBDF1	-0.860786	4.59341	0.00305822	0.0275055
681	VASN	-1.27414	3.83569	7.43503e-05	0.00287524
682	MICALL2	-1.13057	3.50381	0.000178024	0.00501537
683	MEGF6	-0.951925	4.39538	0.000358325	0.00748994
684	ELOVL1	-0.674014	5.19524	0.00136762	0.01693
685	ALDH1B1	-1.02459	4.6793	0.00129486	0.0164856
686	YAP1	-0.587276	6.90739	0.00136691	0.01693
687	GNG11	-0.744941	6.11035	0.000164561	0.00479012
688	MMP23B	-1.78693	2.7146	0.000148481	0.00447745
689	PDE1A	-2.77915	4.77521	3.59191e-08	6.88569e-05
690	BMP5	-3.00431	2.97115	7.08568e-06	0.000777407
691	ZNHIT6	-0.57436	3.98239	0.00690585	0.0457628
692	NUMBL	-0.917324	3.85772	0.000640987	0.0107518
693	GULP1	-1.83665	2.72029	4.52015e-05	0.00211345
694	DDAH2	-0.904291	5.69507	7.28077e-05	0.00282372
695	MARVELD1	-1.15035	5.2183	1.961e-05	0.00132902
696	PRKCDBP	-1.03658	5.38524	3.46865e-05	0.00186931
697	LOXL1	-0.719892	4.20233	0.00780667	0.0492805
698	CGNL1	-1.10192	5.89811	5.88148e-05	0.00245868
699	LINC00963	-0.87962	5.1813	0.000199908	0.00530091
700	ATP2B4	-0.600806	8.20945	0.00228525	0.0229534
701	CDC42SE1	-0.487114	5.95874	0.00345991	0.0299346
702	TCEAL4	-0.695201	7.56239	0.000518891	0.00939677
703	FKBP10	-0.850798	5.4731	0.000233506	0.00574337
704	STK11IP	-0.644397	3.64904	0.00426836	0.0339674
705	CDH6	-2.21325	2.1779	1.7295e-06	0.000387639
706	PABPC1	-0.640875	7.8544	0.00017859	0.00501537
707	VIM	-1.25248	8.97956	1.23981e-06	0.000377466
708	NNMT	-1.32037	6.12683	3.76556e-06	0.000562467
709	PXDC1	-0.940062	5.24016	1.55244e-05	0.00120417
710	YWHAH	-0.600058	6.37701	0.000288729	0.00655575
711	NPIPA7_v1	-0.705511	4.13709	0.0019458	0.0208552
712	NBPF9	-0.908985	3.9473	0.000566112	0.00996937
713	ANXA5	-0.527787	7.60851	0.00162506	0.0188495
714	PKD2	-0.945533	5.66714	9.55104e-05	0.00339791
715	RHOA	-0.476467	8.63955	0.00172774	0.0194291
716	PLXNA2	-0.860662	5.16745	0.000580405	0.0101412
717	FLNA	-1.62806	9.48038	3.26047e-05	0.0018005
718	CASC3	-0.507601	6.23116	0.00190455	0.020644
719	CARHSP1	-0.657455	4.28528	0.00386481	0.0318775
720	NBPF16	-0.947824	3.07278	0.00243492	0.0238778
721	SPRY1	-1.01592	5.52839	4.21816e-05	0.00203489
722	STAT5B	-0.442102	6.32568	0.00569221	0.040738
723	MAP3K8	-1.32147	3.07009	0.000225664	0.00561815
724	SLC25A43	-1.07108	2.5182	0.00213984	0.0221391
725	DAPK1	-0.954331	3.44741	0.00175019	0.0196042
726	COL4A2	-0.759351	8.32921	0.000179791	0.00501537
727	COL6A1	-0.970184	8.26498	2.23289e-05	0.00142891
728	PXDN	-0.605076	5.29964	0.00285972	0.0263019
729	EDN1	-1.06954	2.94563	0.00062576	0.0106292
730	FNBP1	-0.644831	5.48544	0.000414034	0.00814819
731	SNTB2	-0.673833	4.45307	0.00485629	0.0369215
732	TUBA1A	-0.794161	7.97069	9.80012e-05	0.00344261
733	RAP2A	-0.774585	4.90213	0.00181308	0.020074
734	ALDH3A2	-0.845231	6.09507	3.52721e-05	0.00187824
735	ENPP1	-1.88907	2.93044	0.0001133	0.00380233
736	ID4	-1.59488	6.0674	0.00028265	0.00649174
737	COL24A1	-1.59375	2.4205	5.24017e-05	0.00226832
738	SLC25A17	-0.807695	2.9906	0.00636167	0.0434218
739	TDRP	-1.15308	2.56981	0.00106346	0.0146967
740	IVNS1ABP	-0.695261	6.24888	0.00115941	0.0154823
741	LRCH1	-0.693793	4.49339	0.00646447	0.0438115
742	VOPP1	-0.577939	4.81469	0.00488078	0.0370372
743	NXN	-0.701231	4.5967	0.00143666	0.0175101
744	HPS1	-0.497676	5.13848	0.00391028	0.0321126
745	ID3	-0.706024	6.54458	0.000517612	0.00938626
746	LAMA5	-0.801372	6.48358	0.00139245	0.0171582
747	ZBTB40	-0.616733	5.20468	0.00543135	0.0396646
748	PTBP1	-0.573774	5.9099	0.00435531	0.0343182
749	FAM107B	-1.45784	3.40397	0.000286624	0.00653006
750	TCIRG1	-0.795701	4.0982	0.00558026	0.0403121
751	FLNB	-0.776711	6.66335	0.000632961	0.010674
752	MTMR9LP	-0.973215	3.22219	0.00469087	0.0360373
753	USF1	-0.510421	5.07534	0.00724457	0.0472146
754	GPR176	-1.77328	2.6329	0.000650182	0.0107847
755	WASH3P	-0.641299	4.38139	0.00315529	0.0282461
756	TSPAN2	-0.762885	3.46338	0.00584427	0.0412977
757	MTHFD1L	-1.65849	3.58404	0.000316501	0.00695292
758	CYP4X1	-0.752197	3.14627	0.00770966	0.0488
759	C1QTNF7	-1.4254	2.41142	0.00156144	0.0185243
760	PLA2R1	-0.815145	3.60838	0.00451226	0.0351015
761	PGLS	-0.646823	3.68352	0.0064991	0.0438468
762	EMILIN1	-1.25291	5.21458	0.000356832	0.00748994
763	SEMA3D	-1.92236	1.66557	0.00200473	0.021266
764	MYH10	-0.930362	7.41884	0.001967	0.0209937
765	PLD2	-0.700362	3.56647	0.0060572	0.0422901
766	TRIM66	-1.11479	2.2167	0.00158613	0.0186704
767	CCDC57	-0.988589	3.5728	0.000374429	0.00775787
768	STK32A	-1.54925	1.01321	0.000861308	0.0128516
769	PCDHB16	-1.06684	2.2661	0.00418036	0.0335298
770	SNTB1	-1.22246	2.49781	0.00116942	0.0155525
771	DOCK7	-0.653925	4.33921	0.00266222	0.0251642
772	MOB3B	-1.1821	2.1878	0.00190145	0.020643
773	RP11-488L18.10	-1.14496	1.76121	0.00622629	0.0428738
774	NTRK2	-0.711876	6.79354	0.00404603	0.0327474
775	C17orf58	-0.980037	2.46207	0.0056748	0.0406568
776	CHMP4C	-1.24632	2.30177	0.00167585	0.0191133
777	ADIRF-AS1	-2.25889	1.40638	4.28345e-05	0.00203829
778	LRP1B	-3.00146	0.650888	0.00037637	0.00775821
779	CYBRD1	-0.567809	7.6486	0.00555971	0.0402404
780	FCGR2A	-0.682343	3.80878	0.00687559	0.0456524
781	SERPINE2	-0.659475	5.24734	0.00509891	0.0379304
782	PANX1	-0.577116	3.80827	0.00629032	0.0431476
783	STS	-0.602854	4.54155	0.00292616	0.0266753
784	TRAF1	-0.763645	3.6389	0.00634404	0.04335
785	RNF112	-1.65651	1.90854	0.00272733	0.0256648
786	FAM13A	-0.828684	4.46337	0.000863863	0.0128516
787	DZIP1	-1.05629	3.72219	0.000179127	0.00501537
788	SOX9	-1.77162	4.56207	2.70692e-06	0.000463277
789	SLIT2	-0.990177	4.71539	0.00340374	0.0297186
790	SNAI2	-0.819602	3.72432	0.00222549	0.0226757
791	LRRN4CL	-1.42193	1.31928	0.00121602	0.0158888
792	PCDH18	-1.14903	2.61674	0.000742427	0.0116386
793	MAP4K5	-0.629054	4.80938	0.00697943	0.046129
794	MTURN	-0.634004	6.3094	0.00210276	0.0219246
795	SLC37A3	-0.670645	4.39088	0.00425981	0.0339528
796	NAB1	-0.487413	5.61404	0.00630764	0.0432068
797	ATP6AP2	-0.551102	6.09078	0.0069928	0.0461486
798	ZC2HC1A	-0.893786	3.44372	0.00399803	0.0325543
799	SESTD1	-0.632149	5.30192	0.00360751	0.030664
800	RERG	-1.17741	3.44177	0.000788654	0.0121503
801	NXPH3	-1.35302	3.1717	0.00128436	0.0164454
802	CC2D2A	-0.930505	4.03967	0.000254343	0.00608852
803	PLS3	-1.12878	6.58485	2.77577e-05	0.00159863
804	CARS	-0.546464	4.5859	0.00570353	0.040757
805	INO80B	-0.788646	3.71387	0.00293472	0.0267171
806	NBL1	-1.06515	4.02219	6.8252e-05	0.00270968
807	PTMA	-0.841941	8.20351	9.76916e-06	0.000908062
808	METTL7A	-1.32142	6.43095	1.44677e-07	0.000141952
809	MXRA8	-1.34728	5.42608	4.6509e-07	0.000220718
810	BIN1	-1.61675	3.43967	5.35073e-06	0.000671041
811	EPS8	-0.777267	6.31695	5.15673e-05	0.00223942
812	FZD4	-0.746988	6.01725	9.4644e-05	0.00339791
813	RCN1	-0.887548	5.97378	1.70589e-05	0.00126997
814	WDR19	-0.719959	4.28548	0.00109138	0.0149636
815	ADAM33	-1.3803	4.39003	4.78056e-05	0.0021527
816	FOXC1	-1.42802	4.07835	7.88794e-05	0.00300705
817	JAG1	-1.25192	6.05209	4.15016e-06	0.000592458
818	TMSB4X	-0.799645	9.84953	4.87075e-05	0.00217868
819	ABCA9	-0.908482	5.6024	0.000475425	0.00884371
820	ABCA10	-1.20517	3.77565	6.89683e-05	0.00272202
821	ABCA6	-0.886558	5.55435	0.00155084	0.018482
822	COL4A1	-0.72615	8.18186	0.000347687	0.00734742
823	CD200	-1.10379	2.22573	0.00219712	0.0225063
824	GAS1	-1.16973	4.52188	8.76235e-05	0.00324812
825	CACHD1	-1.29533	2.66953	0.000182618	0.00506312
826	ITM2A	-0.815702	6.55072	0.000375202	0.00775787
827	SLPI	-1.77229	1.47583	0.00106628	0.0147205
828	RNF130	-0.447251	5.92328	0.00467005	0.0359537
829	ANGPTL1	-0.817538	5.01521	0.000828337	0.0125602
830	SERTAD4	-1.21688	2.05284	0.00261438	0.0248634
831	ANXA2	-0.931581	8.3079	3.65521e-06	0.000562467
832	TMOD2	-1.07808	4.73535	8.15872e-06	0.000812114
833	KCTD20	-0.399377	6.06048	0.00788474	0.0495112
834	STEAP4	-0.822737	5.95828	7.66053e-05	0.00293705
835	FGFBP2	-0.921932	3.10304	0.00262127	0.0248937
836	RARRES1	-1.31657	4.19348	0.00013384	0.00421597
837	CDH19	-0.571877	6.50965	0.00529971	0.0389389
838	SRSF11	-0.622621	6.83022	0.000664032	0.0108932
839	PPP1R12A	-0.856983	6.38822	1.71025e-05	0.00126997
840	PRICKLE2	-1.20626	4.01279	4.23083e-05	0.00203489
841	AHCYL1	-0.434968	6.52978	0.0028715	0.0263741
842	RP11-145M9.4	-1.45816	2.70484	0.000150941	0.00453128
843	EML4	-1.07417	3.78563	0.000434136	0.00839434
844	TGFBR1	-1.095	4.55753	0.00048727	0.00900644
845	RBPJ	-0.648926	5.75794	0.00147926	0.0178831
846	MAN1A1	-0.962293	5.33002	0.00010364	0.00357389
847	ERCC5	-0.682118	3.96659	0.00570398	0.040757
848	ZFP36L2	-0.879821	6.96538	0.000377439	0.00775821
849	PPP3CA	-0.691536	4.40996	0.00458832	0.0355079
850	ECM2	-0.914287	4.66096	0.00163049	0.0188685
851	SULF1	-0.966442	4.82925	0.0016866	0.0191152
852	TRAF5	-1.78506	2.97399	9.55716e-05	0.00339791
853	RBMS3	-0.747548	5.41558	0.000655707	0.0108361
854	N4BP2L1	-1.28172	2.94611	0.00104506	0.0146248
855	CKMT2-AS1	-1.25756	1.50684	0.00665628	0.0445422
856	BNIP3L	-0.578884	6.47023	0.00742495	0.0477639
857	DOCK11	-1.35666	2.97196	0.00112182	0.0151878
858	RP11-383H13.1	-1.24695	2.06969	0.0033041	0.0291312
859	ENDOD1	-1.28181	5.15839	2.01721e-05	0.00134912
860	ARPC5	-0.883007	5.88414	0.000386483	0.00786983
861	FMNL2	-0.832363	4.32144	0.000383794	0.00784881
862	PLSCR4	-0.85297	5.08166	0.000953768	0.0137768
863	SEPT11	-0.952499	5.8121	3.70563e-05	0.00191992
864	COL3A1	-1.39997	8.6924	0.000294275	0.00663677
865	ENTHD2	-1.23816	2.18477	0.00112854	0.0152023
866	STK36	-1.1041	3.12598	0.000649065	0.0107847
867	CCDC39	-2.03861	1.29861	0.000960474	0.0138165
868	TBC1D12	-0.746092	3.55921	0.00589011	0.0414905
869	CASK	-0.84108	4.24082	0.000201066	0.00530156
870	COX6A1	-0.600669	5.60075	0.00183911	0.0201956
871	HCN1	-0.766743	3.91957	0.00416589	0.0334944
872	TRIOBP	-0.482567	4.82271	0.00715174	0.0467686
873	LMO4	-1.13492	5.585	3.4336e-05	0.00186931
874	GOLGA8B	-0.62973	5.14792	0.00290366	0.0265786
875	GOLGA8A	-0.689313	5.47058	0.000687614	0.0111036
876	NCK2	-0.489571	5.03642	0.00656124	0.0441929
877	SPECC1L	-0.479175	5.36434	0.00614079	0.0426297
878	GARNL3	-0.738704	4.1471	0.00231918	0.0232073
879	C14orf80	-1.77412	1.66533	0.00136586	0.01693
880	PLEKHG3	-0.821664	5.32834	0.00236859	0.0235787
881	TRABD2B	-0.844471	5.21653	0.001263	0.0162651
882	SREK1IP1	-0.690818	4.20775	0.0014061	0.017263
883	FADS3	-0.635112	5.48269	0.00195739	0.0209293
884	USP35	-1.0885	4.1969	1.6873e-05	0.00126997
885	TMTC2	-2.08187	2.35475	4.61422e-06	0.000619841
886	AMPD2	-1.15915	3.67931	0.00016521	0.0047935
887	EHMT2	-0.90401	4.29316	0.000140776	0.0043427
888	GALNT10	-0.884811	5.1407	3.19656e-05	0.0017814
889	SGPL1	-0.94577	4.48132	0.000107937	0.00367588
890	EPB41L3	-1.08697	4.93908	0.000256723	0.00611035
891	FERMT1	-2.4559	0.748249	1.86691e-05	0.00130023
892	LGI2	-1.30617	3.93474	0.000210955	0.00545059
893	LNP1	-1.04986	3.27309	0.000833972	0.012631
894	NEK1	-0.474704	4.90051	0.0064375	0.0437211
895	FAM178A	-0.46985	5.00351	0.00490183	0.0371415
896	RORB	-0.771749	2.85958	0.0068376	0.045471
897	PPP2R2B	-0.863477	2.76866	0.00749358	0.0479844
898	SNCA	-1.80019	3.3599	1.53962e-05	0.00120417
899	MYL5	-1.00453	2.66747	0.00101982	0.0144053
900	CACNA1D	-1.99498	3.69532	9.76764e-06	0.000908062
901	KIAA1324L	-1.29256	5.03582	0.000218999	0.0055448
902	MAP3K7CL	-1.65324	3.03244	0.00322118	0.0285919
903	KCNS3	-1.66814	2.00715	0.000698629	0.0111974
904	C3orf58	-1.3453	4.61724	0.000310756	0.00688096
905	PCDH10	-1.69198	0.834123	0.00480471	0.036654
906	FBXL7	-0.525121	5.50661	0.00774095	0.0489749
907	DOK6	-0.792356	4.56884	0.00391981	0.0321229
908	CSNK1G1	-0.654026	3.37881	0.0065712	0.0442221
909	PAQR8	-1.36181	3.82388	0.000205742	0.00538177
910	SPN	-1.09401	3.40712	0.00315445	0.0282461
911	TMEM170B	-0.725645	3.91921	0.00202449	0.0214113
912	TMEM64	-0.602042	4.63576	0.00598128	0.0419328
913	IGFBP5	-1.48818	10.29	0.00165725	0.0190399
914	ALDH1A2	-0.841828	5.97017	0.00162522	0.0188495
915	FAM181B	-1.16143	2.05838	0.00500912	0.0375936
916	SMAD9	-1.16089	4.23612	0.00250629	0.0243133
917	ARMCX6	-0.706733	4.56039	0.00322303	0.0285919
918	PRSS35	-1.0407	4.32354	0.00707519	0.046445
919	GABRE	-1.004	4.00188	0.000754239	0.0117811
920	ANKRD10	-0.575473	6.04206	0.00365774	0.0309673
921	CAPN7	-0.574414	5.65043	0.00380952	0.0316738
922	CSRNP3	-1.16579	3.28803	0.000287727	0.00654407
923	TMEM133	-1.22541	2.35271	0.00581441	0.0412078
924	DCBLD2	-0.425532	6.26151	0.00527151	0.0388246
925	PPP1R21	-0.863602	4.84939	0.000124921	0.00403931
926	SIPA1L1	-0.99559	3.85619	0.000576206	0.0100943
927	CPED1	-0.960373	5.26691	0.000401949	0.00800261
928	PTPRD	-2.07383	3.18418	1.19697e-05	0.00102703
929	MGARP	-2.43379	2.81411	1.54512e-05	0.00120417
930	STK39	-0.934932	4.83133	1.67693e-05	0.00126997
931	DDAH1	-1.01111	4.12065	0.00428023	0.0340061
932	ROCK1	-0.548492	6.68914	0.00244189	0.0239179
933	YWHAB	-0.435166	7.73474	0.00196967	0.0209937
934	NAPB	-0.998545	3.93673	4.62968e-05	0.00212349
935	CCDC25	-0.60932	5.32053	0.00069051	0.0111096
936	TRPM3	-2.67693	2.82262	2.71897e-07	0.000164937
937	GOLGA2P5	-2.54002	1.24513	0.00010353	0.00357389
938	UACA	-0.573187	6.50957	0.00238712	0.0236931
939	PTEN	-0.733547	6.62619	0.000650187	0.0107847
940	CUL4B	-0.629551	5.36612	0.004311	0.0341488
941	POLR2G	-0.512257	4.96201	0.00740147	0.0476585
942	BMI1	-0.948728	4.19629	0.00156324	0.0185243
943	ZHX1	-0.598555	5.19593	0.00381159	0.0316738
944	ERBB2IP	-0.62768	6.01921	0.000439233	0.00845171
945	MIER1	-0.788683	4.67171	0.00209009	0.0218585
946	TMEM47	-0.702594	5.9555	0.000648462	0.0107847
947	RYK	-0.429981	6.10974	0.00528624	0.0389117
948	ENAH	-0.426908	7.08583	0.00570145	0.040757
949	USP6NL	-0.653457	4.35594	0.0021561	0.0222217
950	NFYB	-0.759537	6.25348	0.00293312	0.0267171
951	LRRC58	-0.6184	4.82237	0.00763916	0.048468
952	GNG12	-0.912649	6.1831	0.000845268	0.0127314
953	TMEM181	-0.64249	5.64397	0.0028479	0.0262584
954	RAP2B	-0.961037	3.28735	0.00153871	0.0184028
955	WAC-AS1	-0.585532	4.78736	0.00621298	0.0428738
956	MBOAT2	-1.09615	4.25706	0.000206892	0.00539084
957	CLIC4	-0.700112	8.86441	0.000225146	0.00561566
958	NFIA	-0.537376	6.20377	0.00280095	0.0261163
959	SEPT10	-0.432494	6.08093	0.00714831	0.0467686
960	FBXL3	-0.662249	5.69516	0.0050442	0.0377303
961	ANKRD28	-0.667933	4.44571	0.00714121	0.0467453
962	SESN3	-1.56664	4.53513	5.60273e-05	0.00236425
963	CNOT8	-0.562169	5.2632	0.00422496	0.0337468
964	CGGBP1	-0.524665	6.20144	0.00703835	0.0463448
965	GMFB	-0.571907	5.43035	0.00549957	0.0400645
966	MYOT	-0.913885	3.86527	0.00225366	0.0227746
967	MSMO1	-1.23198	4.7666	0.000682819	0.0110905
968	HMGN5	-0.732481	3.45478	0.00707307	0.046445
969	GRB14	-0.91885	4.33495	0.000424996	0.00828774
970	ACAT2	-0.697655	3.35664	0.00502824	0.037695
971	RP5-1085F17.3	-1.23087	2.32409	0.0010335	0.0145678
972	ISY1	-0.659375	3.4579	0.00780761	0.0492805
973	FOXO3	-0.460775	6.53294	0.00701249	0.0462411
974	PCBP2	-0.433913	7.13234	0.00370657	0.0311645
975	MTHFD2	-1.14998	4.55873	2.23992e-05	0.00142891
976	AHSA2	-0.761599	5.15829	0.000735284	0.0115671
977	NPIPA1	-0.829488	4.26669	0.000771548	0.0119596
978	ARGLU1	-0.677321	6.90409	0.00146112	0.0176957
979	ZFYVE20	-0.562923	5.55567	0.00141064	0.0172714
980	TVP23C	-1.23028	1.83125	0.00361336	0.0306884
981	CREBZF	-0.687647	5.43634	0.00180164	0.0200134
982	LUC7L	-0.977605	4.99829	1.57393e-05	0.00121383
983	RP11-161M6.2	-1.93691	2.15732	2.76192e-06	0.000463277
984	MDM4	-0.738718	4.70621	0.000429166	0.00834634
985	TIMM10B	-0.512787	4.76705	0.00555605	0.0402356
986	ZFYVE21	-0.458886	5.75203	0.0036082	0.030664
987	TSC22D3	-1.16129	8.28849	1.0016e-05	0.000914316
988	CTDSPL	-0.574269	6.50041	0.000771818	0.0119596
989	INPP4B	-1.07125	4.93348	0.000197462	0.00527595
990	HSPB6	-0.857257	6.74972	0.000175091	0.00499902
991	KHDRBS3	-1.71338	4.18593	8.10136e-06	0.000812114
992	WIPF3	-1.30317	2.9736	0.000210465	0.00545059
993	UCHL1	-2.21043	4.9752	1.56119e-06	0.000380006
994	RP11-690G19.3	-1.04462	2.06931	0.00284819	0.0262584
995	HLA-DPB1	-0.867601	5.25693	2.1036e-05	0.0013876
996	LUC7L3	-0.70093	7.5501	5.86318e-05	0.00245868
997	UBALD2	-0.646091	4.44695	0.00356446	0.0304889
998	FRZB	-1.3476	4.62234	0.000179937	0.00501537
999	C11orf96	-1.59335	5.74766	1.33338e-05	0.00109771
1000	CEBPB	-0.49374	6.0177	0.00383953	0.0317894
1001	SLITRK4	-1.61242	2.55689	0.000984871	0.0140596
1002	SNAP25	-1.30643	1.93183	0.00198082	0.0210791
1003	ASPN	-1.36957	4.75047	0.00501227	0.0375962
1004	NME4	-0.673875	5.84056	0.000928108	0.0135226
1005	RANBP3L	-2.47678	1.58823	0.000108477	0.00367588
1006	MT1E	-1.00241	5.18092	6.71081e-05	0.00268375
1007	MAGEF1	-0.656672	5.107	0.00102788	0.0145038
1008	CACNB1	-1.17714	2.75571	0.00106872	0.0147391
1009	SHC4	-1.07089	3.76116	0.00212336	0.0220537
1010	GLDN	-1.6046	3.41983	0.000201708	0.00530156
1011	NT5DC3	-1.30875	2.88262	0.001521	0.0182398
1012	DOCK5	-0.669798	5.04226	0.00086651	0.0128522
1013	KCNQ1OT1	-0.681039	4.90888	0.00109862	0.0150247
1014	UGDH-AS1	-0.615439	4.14305	0.0062314	0.0428738
1015	UPF3B	-0.915084	3.85164	0.000165392	0.0047935
1016	MDM2	-0.609768	4.71065	0.00643811	0.0437211
1017	LINC00672	-1.65512	2.53661	0.000184039	0.00507109
1018	LPHN3	-2.04716	2.90941	6.47168e-07	0.000248124
1019	EPDR1	-0.861757	5.21874	5.74861e-05	0.0024182
1020	NPNT	-3.34387	3.93032	1.00934e-09	6.77217e-06
1021	SH3BP5-AS1	-1.74666	3.27642	1.17765e-06	0.000376261
1022	TBX3	-2.04889	5.60362	9.47748e-06	0.000898487
1023	CHD5	-2.51449	2.07195	4.27101e-05	0.00203829
1024	EDIL3	-2.23778	5.54449	7.47574e-06	0.000783726
1025	PTPN14	-0.870362	5.67492	0.000950824	0.01375
1026	FZD7	-0.97023	4.96583	0.000269141	0.00630298
1027	HTRA1	-0.739761	6.50811	0.00162344	0.0188495
1028	RASL11B	-1.09061	4.09064	0.00426086	0.0339528
1029	HABP4	-0.581481	5.62683	0.00252101	0.0243133
1030	FRAS1	-0.795862	4.5635	0.00664244	0.0445229
1031	SLC1A4	-1.29617	3.56822	6.85571e-05	0.00271377
1032	PES1	-0.680561	4.89052	0.00103982	0.0145956
1033	CEP95	-0.714238	4.76337	0.000845348	0.0127314
1034	KIF26B	-3.15345	1.04125	4.30982e-05	0.00204359
1035	SLC16A9	-1.54888	1.74154	0.00144534	0.0175679
1036	RBPMS	-0.471265	7.39789	0.00532638	0.0390572
1037	CYTH2	-0.577363	4.80068	0.00292297	0.0266644
1038	CTPS1	-0.89653	4.72074	0.00240237	0.0237915
1039	WTIP	-1.09774	4.30296	0.00133968	0.0167075
1040	USP20	-0.72354	4.57646	0.00209841	0.0219133
1041	SPRY4	-0.662746	5.09759	0.00366846	0.0309995
1042	WBP5	-0.470768	6.09731	0.00731612	0.0473384
1043	EXT1	-0.653747	5.08643	0.00649891	0.0438468
1044	DFNA5	-0.91906	3.54022	0.00349249	0.0301004
1045	DSEL	-1.02387	2.80697	0.0027874	0.0260474
1046	MRC2	-0.995721	6.26299	1.52311e-06	0.000380006
1047	TNFAIP8L3	-1.39532	3.32009	2.98389e-05	0.00169665
1048	DPT	-0.790917	7.619	0.00324064	0.0287037
1049	NOP56	-0.480074	5.96066	0.00229671	0.0230169
1050	PCOLCE	-1.23761	5.76306	1.39712e-06	0.000380006
1051	AKNA	-0.848178	3.845	0.000529626	0.00956535
1052	MFAP4	-0.942943	7.28334	0.00105434	0.0146958
1053	INMT	-1.10264	6.90134	0.000503603	0.00918186
1054	NPIPP1	-1.01201	1.92261	0.00641494	0.0436732
1055	PTN	-1.34037	6.20759	9.37454e-06	0.000898487
1056	CMTM3	-0.632429	4.41351	0.00226772	0.0228629
1057	MMP19	-0.890708	3.37054	0.00275587	0.0258339
1058	ARHGEF26	-1.14458	3.65514	0.000184039	0.00507109
1059	GSTM5	-1.27025	2.92734	0.00151796	0.0182196
1060	COL4A3	-0.909318	4.32981	0.00221931	0.0226471
1061	LMBR1L	-0.60531	4.54571	0.00753138	0.0480964
1062	TRAPPC2	-0.853632	3.32133	0.00115026	0.0154046
1063	WDFY3-AS2	-0.828699	2.70408	0.00554412	0.0401926
1064	SSC5D	-1.10122	3.57775	0.000158435	0.00465216
1065	GSTM2	-0.576464	5.87578	0.00281645	0.0261603
1066	HAAO	-1.2293	1.84218	0.00251001	0.0243133
1067	MDK	-0.784935	3.38903	0.00236842	0.0235787
1068	COLGALT2	-1.07806	4.11898	4.70089e-05	0.00213835
1069	PI16	-0.759515	6.4438	0.0042695	0.0339674
1070	PNMAL2	-1.40126	1.63921	0.00397112	0.0323942
1071	RP4-717I23.3	-0.988141	2.62925	0.00214461	0.0221521
1072	SEMA3B	-0.921283	5.34957	0.000356191	0.00748994
1073	LITAF	-0.477084	6.22221	0.00244838	0.0239467
1074	ANTXR1	-0.823121	6.43383	0.00133726	0.0166927
1075	NOTCH2	-0.651124	6.05699	0.000730787	0.0115234
1076	TPTEP1	-1.09286	3.28919	0.000221515	0.00557695
1077	ABI3BP	-0.681569	5.96943	0.000877482	0.0129395
1078	CTD-3092A11.2	-1.27511	2.27083	0.000656946	0.0108432
1079	ARHGAP6	-1.26294	3.13184	0.000384866	0.00784881
1080	PPCDC	-1.09227	2.3843	0.00155972	0.0185243
1081	ERVK3-1	-1.0252	2.76331	0.00205102	0.0215454
1082	LINC00342	-1.69508	2.45791	0.000122523	0.00399061
1083	IRAK3	-0.641437	4.9404	0.00225557	0.0227746
1084	RAB8B	-0.721471	4.72694	0.00304726	0.0274254
1085	H3F3B	-0.465102	7.57537	0.00340354	0.0297186
1086	CCDC149	-0.783997	4.48106	0.000545945	0.00971623
1087	C8orf34	-1.95286	0.734637	0.000326698	0.00708109
1088	EFHC1	-0.637126	3.5293	0.00754661	0.0480964
1089	MID1	-0.728334	4.69321	0.000683569	0.0110905
1090	PTPN13	-0.773877	4.92299	0.000150362	0.00452402
1091	COL12A1	-1.13389	5.36731	0.00145657	0.0176725
1092	AC013394.2	-0.682177	4.35734	0.00618678	0.042772
1093	TRIAP1	-0.753451	3.18582	0.00684149	0.045471
1094	CD47	-0.59286	6.25683	0.00358983	0.030566
1095	UBA6	-0.769593	4.32512	0.00720627	0.0470279
1096	FOXN2	-0.793712	4.02924	0.00250265	0.0243133
1097	CCBL2	-0.682292	3.70498	0.00729787	0.0473384
1098	TTC39B	-1.46706	2.73215	3.4416e-05	0.00186931
1099	OPHN1	-0.717018	4.28622	0.00115953	0.0154823
1100	ZNF528	-0.580768	4.10214	0.00638653	0.0435693
1101	SGIP1	-1.28096	2.16179	0.00458323	0.035489
1102	RASGRP2	-0.837838	4.57839	0.00118612	0.0157146
1103	TNC	-1.64842	4.67473	0.000923268	0.0134686
1104	SEPT7P2	-1.01202	3.48447	0.002875	0.0263882
1105	TRO	-1.09564	3.58578	0.000358338	0.00748994
1106	OCRL	-0.631958	5.24419	0.0012897	0.0164856
1107	PAN3	-0.663321	4.16488	0.00727159	0.0472988
1108	GOLGA6L5P	-1.25266	1.56833	0.00758101	0.0482817
1109	NBPF1	-0.764078	5.19532	0.00032821	0.00708109
1110	TCF7L2	-0.774453	4.15216	0.00417087	0.0335144
1111	WDR27	-1.03254	2.64596	0.00582873	0.0412313
1112	ZNF37BP	-1.28954	3.65155	5.04958e-05	0.00222896
1113	PRR13	-0.564928	4.87598	0.00602042	0.042099
1114	C1orf63	-0.675586	5.66641	0.00380405	0.0316738
1115	RP11-156E6.1	-1.5183	1.92849	0.00106106	0.0146958
1116	CAMK2N1	-0.785589	4.63507	0.00108919	0.0149599
1117	ZNF175	-1.00178	3.05698	0.00100616	0.0142573
1118	LINC00504	-0.801203	4.10644	0.00303093	0.0273472
1119	UBA6-AS1	-1.00564	2.18613	0.00382211	0.0317375
1120	PDXDC2P	-1.20846	3.53222	0.000258242	0.00613337
1121	VPS4B	-0.512593	5.02224	0.00613112	0.0425846
1122	FAM86B1	-1.16106	1.56903	0.00617263	0.0427402
1123	ZSCAN20	-1.03861	2.36942	0.00243119	0.0238778
1124	SENP2	-0.424258	5.83826	0.00744629	0.0478095
1125	FEM1B	-0.54668	6.74853	0.00493093	0.0372568
1126	OGFRL1	-0.819549	5.60794	0.00193687	0.0208427
1127	CTC-444N24.11	-0.92954	4.52854	0.000201885	0.00530156
1128	SCN7A	-1.30616	6.06596	7.64745e-05	0.00293705
1129	RP11-448G15.3	-1.0664	2.41942	0.00349254	0.0301004
1130	NOTCH2NL	-1.21245	2.50805	0.000715684	0.0113789
1131	CAB39L	-0.745772	5.88051	0.000118172	0.0038962
1132	VAMP3	-0.475582	6.58417	0.00113454	0.0152549
1133	LINC00623	-0.936457	2.53295	0.00246081	0.0240298
1134	UPF3A	-0.797909	5.08835	8.88959e-05	0.0032682
1135	HNRNPA3	-0.483925	7.53461	0.00356488	0.0304889
1136	SMIM10	-0.956398	3.85731	0.000610408	0.0104261
1137	RP11-349A22.5	-0.727378	5.08492	0.00251351	0.0243133
1138	VPS26A	-0.513351	5.71274	0.00265732	0.0251642
1139	BLOC1S6	-0.551251	6.16771	0.000821858	0.012504
1140	RNF38	-0.531068	5.10533	0.00668854	0.0446743
1141	RIT1	-0.731857	4.32523	0.00277298	0.0259308
1142	STX12	-0.536407	5.5461	0.00440067	0.0345591
1143	APBB2	-0.756336	5.92346	0.00020028	0.00530091
1144	CCDC6	-0.804076	5.4832	0.000158102	0.00465216
1145	MBNL1-AS1	-0.7367	4.50043	0.00230237	0.0230564
1146	NUP50	-0.530866	4.70908	0.00498014	0.0374516
1147	ATXN3	-0.737831	3.85761	0.00238297	0.0236867
1148	CPM	-0.891304	4.13858	0.00169228	0.0191581
1149	PRKX	-0.859289	2.93054	0.00367351	0.031003
1150	HMGCS1	-0.503062	5.38032	0.00787746	0.0495112
1151	MLLT11	-1.09072	5.00209	0.00111681	0.0151657
1152	CYLD	-0.441612	6.24564	0.00554873	0.0402043
1153	FAM199X	-0.493924	5.23841	0.00728373	0.0473384
1154	RND3	-0.80925	5.2855	0.00284569	0.0262584
1155	CALML4	-0.891369	3.86984	0.00745796	0.0478386
1156	AMY2B	-0.591396	4.54977	0.00730345	0.0473384
1157	PDCD4	-0.625478	5.89029	0.00124423	0.0161006
1158	CCDC28A	-0.730736	3.40785	0.00454115	0.0352241
1159	PRR24	-1.05594	3.23464	0.000178022	0.00501537
1160	GOLGA6L4	-1.31228	2.21614	0.000605376	0.0103894
1161	C21orf91	-1.24045	3.83885	5.26312e-05	0.00227093
1162	PAPD4	-0.730563	4.51718	0.000899866	0.013197
1163	RP11-101E13.5	-1.03028	3.27771	0.00172609	0.0194291
1164	RP11-353N4.6	-0.708723	3.22496	0.00606357	0.0423126
1165	ARMC10	-0.532646	4.80731	0.00725537	0.0472391
1166	ORMDL1	-0.608446	5.16392	0.0060401	0.0422146
1167	RP11-553L6.5	-0.861495	5.033	0.00110291	0.0150406
1168	PAQR3	-0.733883	3.74777	0.00586755	0.0414234
1169	YPEL5	-0.477952	6.20137	0.00661913	0.0444333
1170	DIRAS3	-3.0522	2.70415	3.74264e-05	0.00192424
1171	DSTN	-0.661247	9.87743	0.00212591	0.0220631
1172	GS1-358P8.4	-0.76294	5.29227	0.00165706	0.0190399
1173	WDR48	-0.523404	5.31192	0.0036042	0.030664
1174	ARL6IP1	-0.657859	4.92337	0.00492666	0.0372456
1175	BCL2	-1.01385	4.49249	0.000156216	0.00463775
1176	RP11-343N15.5	-1.05268	3.88257	0.000394612	0.00795089
1177	SPAG16	-0.681887	4.42812	0.00187228	0.0204297
1178	TMEM50B	-0.427093	5.89003	0.00507029	0.0378044
1179	FAM13B	-0.572851	6.22748	0.00322197	0.0285919
1180	RTN4	-0.471853	8.49987	0.0035211	0.0302107
1181	TOR1AIP2	-0.500771	5.23353	0.00357001	0.0305133
1182	PTPRZ1	-1.74824	1.87055	7.21313e-05	0.00280559
1183	RORA	-0.788367	4.77425	0.00170501	0.0192427
1184	ZNF83	-0.852167	4.39346	0.00303751	0.0273743
1185	FER	-0.640987	4.82756	0.00589799	0.0415024
1186	DGKH	-0.736177	4.12333	0.00614603	0.042644
1187	ARHGAP42	-1.16638	3.49143	0.000498245	0.0091291
1188	KIAA1456	-0.458953	5.37802	0.00631868	0.0432604
1189	METAP1D	-0.83922	3.0606	0.00587641	0.0414234
1190	NAP1L3	-0.660434	4.57852	0.00747184	0.0479047
1191	FHL1	-0.74887	9.424	0.00600068	0.0420114
1192	AZIN1	-0.705838	6.98174	0.000514026	0.00935918
1193	ARMCX3	-0.469106	6.85526	0.00279497	0.0260819
1194	UBE2H	-0.470402	7.69562	0.00347069	0.0299698
1195	LEPREL2	-0.682808	4.63153	0.00223577	0.0227114
1196	POU2F1	-0.618236	4.40319	0.0036195	0.0307211
1197	C3orf62	-0.664428	3.30301	0.00564341	0.0405184
1198	IDS	-0.418848	7.15042	0.00327176	0.0289221
1199	LGALS1	-0.450277	8.17628	0.00560428	0.0404189
1200	RANBP1	-0.507229	5.17321	0.00316606	0.0282802
1201	GRIA3	-2.68027	2.88347	1.09676e-06	0.000367937
1202	TMEM183A	-0.545378	5.3704	0.00340447	0.0297186
1203	OSBPL10	-1.28016	3.31348	0.000132686	0.00420408
1204	AKAP10	-0.670882	4.12233	0.00306102	0.0275123
1205	LYST	-0.674861	4.34166	0.00369653	0.031119
1206	PREX2	-0.761759	4.10701	0.00131102	0.0165686
1207	RTN3	-0.716368	6.69783	2.61197e-05	0.00155778
1208	HERC5	-1.18982	2.63934	0.000601191	0.0103472
1209	KIAA1551	-0.810869	4.61688	0.000197765	0.00527595
1210	MFAP3L	-1.25772	2.20861	0.00167141	0.0190882
1211	POLI	-0.893803	4.24629	0.000411224	0.00814819
1212	SH3BP2	-0.640801	4.64919	0.00155819	0.0185243
1213	SEMA6A	-1.04992	3.16178	0.000302697	0.00674955
1214	OR2A9P	-0.969923	2.28164	0.00397789	0.0324297
1215	FAM117B	-1.1989	2.1291	0.000872595	0.01291
1216	FBXO2	-1.18958	2.3523	0.000633167	0.010674
1217	ZNF133	-0.820234	3.61451	0.00228092	0.0229442
1218	MST1	-1.36078	1.61192	0.00279349	0.0260819
1219	PSRC1	-1.36434	1.75158	0.00399546	0.0325532
1220	ELK3	-0.616192	4.93243	0.00389539	0.0320099
1221	TNFSF10	-0.945391	3.94398	0.000439404	0.00845171
1222	RGMA	-0.854713	3.17273	0.0034416	0.0298531
1223	IFIT2	-1.22955	3.18276	0.00283692	0.0262508
1224	CIITA	-1.46175	2.04468	0.00374061	0.0313328
1225	VCAM1	-1.28649	2.61453	0.00100147	0.0142208
1226	EMB	-1.27323	2.72941	0.00525712	0.0387715
1227	AP1G2	-1.13255	2.13308	0.00295485	0.0268457
1228	APOL6	-0.731226	4.30984	0.00339489	0.0297186
1229	MUM1	-0.540707	4.98107	0.00593017	0.0416633
1230	KLHL17	-1.37106	1.54544	0.00552715	0.0401346
1231	ITGA3	-0.997676	5.44403	0.000570222	0.0100286
1232	SALL2	-0.903575	3.07361	0.00719557	0.0469865
1233	GPER1	-1.26088	2.34258	0.00379598	0.0316658
1234	TRIM3	-0.999193	3.51822	0.00112168	0.0151878
1235	RFX5	-0.506474	5.0685	0.00290228	0.0265786
1236	BCAR3	-1.45987	4.48467	4.82837e-06	0.000629047
1237	TYRO3	-1.02975	3.55654	0.00181859	0.0200818
1238	NBEAL2	-0.773628	4.27843	0.00185041	0.0202613
1239	FAM171B	-1.53145	1.59002	0.00156405	0.0185243
1240	IGHA1	-1.89469	2.20625	0.00256	0.0244991
1241	MFSD12	-0.747945	3.762	0.00594732	0.0417248
1242	GDF10	-1.66132	1.9974	0.00187486	0.0204377
1243	SCARB2	-0.387192	7.48877	0.00658761	0.0442882
1244	GUCY1B3	-0.958596	4.1976	0.000392129	0.0079486
1245	ATL3	-1.14719	5.32761	0.000126619	0.00407459
1246	PPAPDC1B	-0.989862	3.14516	0.00238714	0.0236931
1247	KITLG	-1.19452	2.64861	0.00177429	0.0198079
1248	FRMD6	-1.10253	3.24543	0.00123517	0.0160297
1249	GNAQ	-1.191	4.63814	0.000157103	0.00465216
1250	RECK	-0.873483	3.92251	0.000498669	0.0091291
1251	EHBP1	-0.585987	5.16597	0.00180412	0.0200244
1252	CFHR1	-1.13255	2.97821	0.00200825	0.0212865
1253	RAB32	-0.902038	3.41293	0.00445026	0.034823
1254	MAML2	-0.862536	3.5455	0.00119144	0.0157201
1255	PRKD3	-0.523443	4.79977	0.00698306	0.046129
1256	UBE2J1	-0.546453	5.28214	0.00423519	0.0337883
1257	CREBL2	-0.553541	5.50867	0.00210675	0.0219321
1258	RBMS1	-0.516505	6.66001	0.00257061	0.0245516
1259	SFT2D2	-0.575685	4.79008	0.00761092	0.0483804
1260	TMEM45A	-0.663935	5.14213	0.00213868	0.0221391
1261	OSTC	-0.563063	4.80988	0.00707232	0.046445
1262	PI4K2B	-0.825861	3.38956	0.00373049	0.0312676
1263	AHR	-0.720473	4.92436	0.000368305	0.00768628
1264	FAM69A	-0.919312	3.18866	0.00167646	0.0191133
1265	CAPZA1	-0.62299	5.49577	0.00239177	0.0237215
1266	ADPGK	-0.62618	4.42333	0.00604552	0.0422306
1267	TRADD	-0.817753	3.21067	0.00184256	0.0202169
1268	PDCL	-0.641517	3.71166	0.00612542	0.0425707
1269	ARHGAP4	-1.06085	3.69797	0.000103869	0.00357389
1270	GNG2	-1.49833	3.27941	2.92263e-05	0.00166889
1271	FLRT2	-1.66765	3.52737	5.74234e-07	0.000240802
1272	NUDT5	-0.895983	3.61772	0.000654197	0.0108284
1273	ZC3HAV1	-0.804483	4.21927	0.000469412	0.00876361
1274	PGRMC1	-0.76776	5.31765	0.000113021	0.00380233
1275	RNF145	-0.695062	5.61619	0.000109066	0.00368653
1276	ANXA4	-0.936701	4.89703	4.43839e-05	0.00208978
1277	ZNF117	-1.5292	2.92124	3.79959e-05	0.00194229
1278	SLC44A1	-0.900962	5.42244	0.000141152	0.0043443
1279	GLIPR1	-1.43943	4.08523	0.000131619	0.00420345
1280	NSUN5P1	-0.956269	4.1719	0.000313575	0.00690947
1281	NFIB	-0.574963	6.94862	0.000286279	0.00653006
1282	PHF14	-0.657447	4.78162	0.000460326	0.00867572
1283	FAM198A	-1.66877	1.36567	0.000218965	0.0055448
1284	R3HCC1L	-0.596085	3.77801	0.0056391	0.0405091
1285	MARCKS	-1.2478	4.84227	1.8925e-05	0.00130582
1286	BET1	-0.71203	3.73592	0.00431518	0.0341488
1287	IGF1	-1.79186	4.45005	7.61267e-06	0.000785803
1288	DMXL2	-0.665448	4.32643	0.00180163	0.0200134
1289	ANAPC4	-0.873961	4.32346	0.00087449	0.0129238
1290	PRKAA1	-0.525755	5.7815	0.00552399	0.0401334
1291	KIAA1244	-1.31639	2.78919	0.0040522	0.0327569
1292	ACAP2	-0.744257	4.6462	0.00108341	0.0148957
1293	RDH11	-0.647453	4.88535	0.00418529	0.0335298
1294	PDE5A	-1.64301	4.15078	0.000254539	0.00608852
1295	NET1	-1.17415	4.98778	0.000377172	0.00775821
1296	LTBP2	-1.30805	6.7606	0.00285541	0.0262804
1297	LMO3	-1.21528	3.40642	0.00358507	0.0305574
1298	CMAHP	-0.760938	3.81737	0.0034157	0.0297186
1299	NAALAD2	-2.13088	1.32843	8.49987e-05	0.00317715
1300	MSL3	-0.779274	4.08556	0.00192692	0.0207877
1301	KCTD3	-0.568719	5.30654	0.00177839	0.0198263
1302	TMEM14A	-1.00229	3.37582	0.000709595	0.0113088
1303	PGM2L1	-1.46367	2.27315	0.000469528	0.00876361
1304	DPYSL3	-1.30406	7.10468	1.39945e-05	0.00114507
1305	MPP6	-2.16571	2.16352	4.97606e-05	0.00221105
1306	ANKRD36	-1.09703	2.83066	0.00131566	0.0165929
1307	ATP9A	-0.558316	5.82825	0.00146019	0.0176957
1308	SPOCK2	-1.10281	4.41509	0.000400721	0.00799001
1309	SH3BGRL2	-0.753801	4.72947	0.00246225	0.0240298
1310	CAMLG	-0.644212	4.75011	0.00281509	0.0261603
1311	LRRC1	-1.5605	2.52818	0.00047583	0.00884371
1312	MRPS6	-0.746835	5.08841	0.000187525	0.00513549
1313	S1PR3	-1.10749	5.98106	0.000161266	0.00470442
1314	RAB27A	-1.12614	3.56479	0.00034627	0.00732903
1315	SOAT1	-0.682076	4.26897	0.00417959	0.0335298
1316	TTLL7	-1.29714	5.11905	5.49454e-05	0.00234813
1317	CHN1	-1.38917	3.4543	7.1015e-05	0.0027864
1318	ST6GALNAC5	-2.4951	1.65898	0.000273056	0.00635033
1319	SYNPO2	-0.754906	8.36737	0.00018796	0.00513693
1320	DAB1	-1.8017	2.52973	0.00256799	0.0245441
1321	DACT3	-0.883149	5.55092	0.0012909	0.0164856
1322	CPE	-1.21056	7.78712	4.17428e-05	0.00203489
1323	SOBP	-0.743583	5.42139	0.000457825	0.00865289
1324	C1orf105	-0.944466	3.89119	0.00467492	0.0359706
1325	DHCR24	-1.28278	5.93513	0.00357922	0.0305493
1326	PHLDA3	-0.814451	4.46139	0.00242499	0.0238395
1327	AVEN	-0.532733	4.52641	0.00667093	0.0445803
1328	PLK2	-0.591353	5.08295	0.00530154	0.0389389
1329	PARP16	-0.821817	2.5982	0.00699503	0.0461486
1330	FARP1	-0.611332	5.0122	0.00484427	0.0368576
1331	HERC2P2	-0.554842	6.12752	0.00344051	0.0298531
1332	HERC2P9	-0.49161	5.23301	0.00577746	0.0410417
1333	PPP3R1	-0.614366	4.56285	0.00518987	0.0384343
1334	RP11-295P9.3	-0.798967	2.76785	0.00579841	0.0411434
1335	WNT5A	-0.921586	3.37208	0.00251788	0.0243133
1336	SETBP1	-0.891704	3.84463	0.00141004	0.0172714
1337	BTBD3	-0.562069	5.05826	0.00394284	0.0322515
1338	HEXIM1	-0.531587	5.43299	0.00201277	0.0213176
1339	FAM20A	-1.27439	1.85027	0.000610584	0.0104261
1340	COMP	-2.86334	4.49427	0.000273557	0.00635098
1341	GPATCH11	-0.721909	3.74396	0.00318148	0.0283858
1342	OLFML2B	-2.20872	2.75752	1.75364e-05	0.00126997
1343	CNPY4	-0.76427	3.53418	0.00366082	0.0309738
1344	MFI2	-1.05664	2.22779	0.00304662	0.0274254
1345	FHL5	-2.96521	1.97459	4.08167e-06	0.000592458
1346	FNBP4	-0.727562	5.66455	0.000188925	0.00514802
1347	ETV6	-1.00834	4.12193	0.000331237	0.00710044
1348	CPXM2	-1.73047	4.60534	7.3286e-06	0.000783726
1349	RAI14	-1.25196	4.06217	1.98081e-05	0.0013357
1350	GAB2	-0.720959	5.29713	0.000236161	0.00578194
1351	GUCY1A2	-1.58453	3.1789	9.02997e-05	0.00328908
1352	FAM115A	-0.811466	5.84433	3.67072e-05	0.0019092
1353	ZNF652	-0.815336	4.43582	0.000155349	0.00462224
1354	PRKCA	-0.567938	4.51847	0.00571103	0.0407643
1355	BHLHE41	-0.754631	4.31838	0.00175369	0.019627
1356	HLA-DMA	-0.848544	3.75897	0.000964256	0.0138537
1357	CXCL14	-1.32229	1.88622	0.00561497	0.0404658
1358	CCDC80	-0.990198	7.56945	0.000171161	0.00490771
1359	RP11-572C15.6	-1.20834	5.78649	0.000134241	0.00421868
1360	SLC24A3	-2.80867	1.0148	0.000139827	0.00434202
1361	RP11-640M9.2	-0.927475	3.39743	0.00123051	0.0160002
1362	AHNAK2	-1.27885	3.30802	0.000560536	0.00990379
1363	NIPA1	-0.584282	3.89285	0.0052959	0.0389389
1364	TNFAIP8	-1.51336	2.29822	0.000130099	0.00416659
1365	MDFIC	-0.568726	5.0585	0.00581927	0.0412078
1366	ZCCHC6	-0.580427	4.68915	0.00233206	0.0233189
1367	HGF	-1.59643	2.56472	0.000157443	0.00465216
1368	CALCRL	-0.726524	4.69377	0.00574571	0.0409244
1369	MCTP1	-1.39725	1.88916	0.00796323	0.0499106
1370	MOXD1	-1.36609	2.0973	0.00658055	0.0442629
1371	CRISPLD1	-1.89788	2.40169	0.000983679	0.0140575
1372	CBR1	-0.874844	4.35	0.0003983	0.00796541
1373	YPEL2	-0.447136	5.59678	0.00579468	0.0411422
1374	LIPE	-0.690464	3.54348	0.00787951	0.0495112
1375	SESN2	-0.978382	2.82548	0.00433335	0.0342183
1376	CCDC104	-0.57569	5.62699	0.00255552	0.0244946
1377	CNNM2	-0.942295	3.07448	0.00269856	0.0254298
1378	SNPH	-1.46809	3.72343	2.39353e-05	0.00147334
1379	MAP3K5	-1.27687	3.87714	0.000309605	0.00686709
1380	GGTA1P	-1.08232	5.49369	0.00280968	0.0261603
1381	RGAG4	-0.958229	3.54362	0.00346653	0.0299532
1382	ZFHX3	-1.0098	5.32834	0.000329417	0.00709542
1383	RP4-669L17.10	-0.883674	2.61803	0.00542423	0.0396447
1384	CNTRL	-0.825704	3.68341	0.0017242	0.0194266
1385	KCNMA1	-2.5787	2.68771	9.81213e-06	0.000908062
1386	SUSD5	-3.09654	3.34405	6.95209e-06	0.000777407
1387	GALNT7	-1.0697	2.78044	0.00122991	0.0160002
1388	PARP8	-0.914783	3.70884	0.00224147	0.0227349
1389	CA3	-2.72466	2.1092	4.45841e-05	0.00209187
1390	GAS5	-0.712758	5.52093	0.00459897	0.0355698
1391	ZFHX4	-1.31378	1.29822	0.0058775	0.0414234
1392	C6orf48	-0.712474	5.40959	0.000863343	0.0128516
1393	RHOU	-0.821438	5.08644	0.00135427	0.016858
1394	SCRG1	-1.1828	2.79211	0.00284298	0.0262584
1395	SNHG12	-1.02697	2.95015	0.00562395	0.0404762
1396	PRDM6	-2.90328	1.78833	1.53491e-05	0.00120417
1397	DENND6A	-0.751401	4.38412	0.00101263	0.0143338
1398	FBXO33	-0.807102	3.76228	0.00122315	0.0159553
1399	NRAS	-0.669421	4.57118	0.00132827	0.0166736
1400	HDGFRP3	-0.505473	5.3123	0.00445051	0.034823
1401	RP1-193H18.2	-1.55556	0.88802	0.00433498	0.0342183
1402	UPF2	-0.423082	5.72874	0.00575929	0.0409559
1403	CDK10	-0.734763	4.42321	0.00610756	0.0425311
1404	TTC9	-1.10285	2.35224	0.00645945	0.0437996
1405	SLC26A11	-1.10952	2.69298	0.00330797	0.0291462
1406	DCLK2	-0.956411	4.44366	0.00293811	0.0267298
1407	CTD-2545M3.8	-2.07972	3.29801	5.51567e-05	0.00234968
1408	ARHGEF11	-0.613489	6.4064	0.00100473	0.014252
1409	CADPS2	-1.75697	4.7922	1.72709e-06	0.000387639
1410	SH3PXD2B	-1.0592	4.44943	2.68504e-05	0.00158097
1411	STMN1	-1.36694	4.74157	2.38276e-05	0.00147334
1412	PAG1	-1.15974	4.00261	3.14476e-05	0.00176567
1413	DZIP1L	-1.05812	2.13448	0.00229642	0.0230169
1414	YARS	-0.623725	5.70516	0.000469561	0.00876361
1415	NRGN	-1.71382	2.8912	0.000121759	0.00398509
1416	ZNF783	-1.05363	3.11332	0.000466808	0.00876097
1417	PGF	-1.62219	3.45629	2.27419e-05	0.00143274
1418	KCNAB1	-1.82066	3.41253	4.83223e-05	0.00216869
1419	COL27A1	-1.38796	4.45471	7.1258e-06	0.000777407
1420	RIMS3	-1.76753	3.31151	6.48673e-06	0.00074905
1421	SNX29P2	-0.912175	3.31528	0.000810348	0.0123597
1422	RSRC1	-1.11703	4.77136	1.13978e-05	0.00100306
1423	FN3KRP	-0.900694	4.01246	0.000780006	0.0120586
1424	C10orf128	-1.05024	4.30948	0.000104774	0.00359583
1425	MDGA1	-1.07933	2.40071	0.00791392	0.0496712
1426	RNF8	-0.581327	4.86333	0.00133385	0.0166812
1427	PAK1	-1.02269	4.58754	4.54897e-05	0.00211953
1428	HLA-F	-0.872317	4.41014	0.000275589	0.0063761
1429	RGS11	-0.89249	3.95385	0.000203542	0.00533464
1430	FBXW2	-0.472865	6.25486	0.00153853	0.0184028
1431	TPD52L1	-0.9416	4.39473	0.00247447	0.0241139
1432	PLCB1	-0.880076	4.64057	0.00166647	0.0190708
1433	ANKS1A	-0.507361	6.15245	0.0064861	0.0438468
1434	LCNL1	-1.4167	1.24866	0.00558149	0.0403121
1435	EPB41L1	-0.732525	5.35206	0.00575547	0.0409505
1436	CCAR1	-0.459836	5.75798	0.00427029	0.0339674
1437	PNN	-0.485069	6.3902	0.00431856	0.0341488
1438	GOLM1	-0.622328	4.17973	0.00684127	0.045471
1439	SKIL	-0.757447	4.82326	0.00163224	0.0188685
1440	HAPLN3	-1.4447	1.81677	0.00403782	0.0327474
1441	RPE	-0.613941	4.37974	0.00677671	0.0451971
1442	CYP4B1	-1.21544	3.86677	0.000393967	0.00794983
1443	FAM221A	-0.906941	2.32066	0.0057663	0.0409841
1444	RSF1	-0.422468	5.93045	0.00589421	0.0414976
1445	ZBTB7C	-1.64506	1.57623	0.000799663	0.0122777
1446	RGS4	-2.22077	1.94993	1.76195e-05	0.00126997
1447	CAMSAP2	-0.5152	5.65545	0.00309624	0.0278102
1448	C15orf41	-1.06406	3.64394	0.00246536	0.0240427
1449	ENTPD7	-1.26602	2.00646	0.00660519	0.0443841
1450	ZNF326	-0.67349	4.88531	0.00122896	0.0160002
1451	GOLGA8I	-0.774613	3.65243	0.00438454	0.0344676
1452	MYSM1	-0.543733	5.2382	0.00726933	0.0472988
1453	ATP1B4	-2.611	2.91127	2.71369e-05	0.00159018
1454	FBN2	-1.37788	2.55722	0.00282182	0.0261603
1455	SOD3	-1.53371	7.45036	1.26582e-06	0.000377466
1456	RP11-427H3.3	-0.60896	5.75723	0.0039191	0.0321229
1457	GAN	-0.941623	2.96871	0.00318935	0.0284372
1458	VTN	-1.93612	3.65256	0.00107317	0.0147852
1459	FEZ2	-0.473256	6.13744	0.00758673	0.0482952
1460	RBM17	-0.395295	6.22106	0.00784225	0.0494061
1461	TNFRSF11B	-3.37145	2.47277	2.13123e-06	0.000427613
1462	FBXO7	-0.476988	6.11004	0.00409384	0.033014
1463	ATG12	-0.593741	5.01639	0.00156268	0.0185243
1464	IFT20	-0.791532	3.64404	0.00355333	0.0304484
1465	ZFAND2B	-0.651188	4.03579	0.0058181	0.0412078
1466	ZFAS1	-0.928999	4.91068	0.000410953	0.00814819
1467	FAM50A	-0.442369	6.01068	0.00509829	0.0379304
1468	C19orf24	-0.99976	2.98644	0.00195149	0.0208994
1469	ADAT2	-1.55536	1.6801	0.000665764	0.0109083
1470	C14orf132	-1.5201	3.52132	4.59211e-05	0.00212349
1471	RP11-497H16.9	-1.30226	1.06415	0.00513364	0.0381652
1472	GLCCI1	-1.21271	2.05423	0.00194234	0.0208492
1473	MIIP	-0.752128	3.26344	0.00743445	0.0477818
1474	GMNN	-0.9905	2.30834	0.007346	0.0474202
1475	SEMA7A	-1.70119	1.90026	0.00112844	0.0152023
1476	CTD-3064M3.3	-2.62355	0.596407	0.00220822	0.0225855
1477	CTSZ	-0.413871	7.48428	0.00586872	0.0414234
1478	G0S2	-1.17424	5.43316	0.000131877	0.00420345
1479	MFGE8	-0.793419	8.44346	0.000246124	0.00596161
1480	VSTM4	-0.724556	6.0908	0.000233289	0.00574337
1481	NSMF	-0.53286	4.79483	0.00617609	0.0427421
1482	DAAM2	-0.958374	4.70639	0.000740886	0.011628
1483	GMDS	-1.01519	3.10652	0.00119116	0.0157201
1484	RP11-244O19.1	-1.13824	1.95833	0.00400939	0.0326271
1485	CES1	-0.468658	5.66555	0.00447651	0.0349246
1486	CES1P1	-1.0179	3.80833	0.00051756	0.00938626
1487	PLXNA4	-0.673558	5.21121	0.00066272	0.0108932
1488	PCK2	-1.15662	2.4744	0.000357782	0.00748994
1489	LARP6	-0.546471	5.68167	0.000968611	0.0138865
1490	NR2F2	-0.425602	6.14508	0.00713304	0.0467374
1491	ATP8B2	-0.69961	5.58386	0.000663702	0.0108932
1492	C20orf112	-0.76454	3.61604	0.00350895	0.0301258
1493	ADCY3	-0.8165	3.87407	0.00571744	0.0407881
1494	CIDEC	-3.34952	0.295847	5.13951e-05	0.00223919
1495	RBP4	-2.46216	0.315587	0.000396462	0.00796426
1496	ERG	-0.633582	4.56555	0.00796977	0.0499282
1497	RHOG	-0.96983	4.2128	0.000609197	0.0104261
1498	SAA1	-2.87084	0.0906734	0.000691295	0.0111096
1499	THRSP	-2.99209	-0.381135	0.000327251	0.00708109
1500	GPD1	-1.1859	3.75497	0.000497595	0.0091291
1501	PLIN1	-2.47219	1.75582	2.37436e-05	0.00147334
1502	GFOD2	-0.562391	3.97349	0.00750548	0.0480048
1503	EHD1	-0.603877	5.05191	0.00731648	0.0473384
1504	KIAA1671	-0.771667	5.13164	0.00252664	0.0243133
1505	LIMK2	-0.624259	4.08467	0.00447992	0.0349309
1506	NRIP2	-1.74938	2.61701	8.04007e-05	0.00305637
1507	ABHD14B	-0.958978	3.95338	0.000214543	0.00549336
1508	CAPN5	-0.772627	2.85448	0.00683219	0.045471
1509	SH3BGRL3	-1.07654	5.20057	1.45245e-05	0.00116884
1510	SERTAD4-AS1	-1.8604	0.853016	0.00131169	0.0165686
1511	DOK4	-1.06604	4.42191	0.000138284	0.0043054
1512	EPHB6	-1.86587	3.01762	1.81354e-05	0.00128084
1513	RASA4CP	-1.02814	1.99309	0.00388819	0.03199
1514	SUMF1	-0.669957	4.3454	0.000853117	0.0128197
1515	ARRB2	-0.832026	4.3004	0.00088503	0.0130222
1516	ARPC1B	-0.752007	4.84918	0.00221521	0.0226225
1517	STAB1	-1.30758	5.93829	5.56335e-05	0.00235503
1518	CASP4	-0.704324	4.33601	0.00106035	0.0146958
1519	IL10RA	-1.24576	3.28181	2.43673e-05	0.00149308
1520	UNC93B1	-0.993937	2.53244	0.00208302	0.0218035
1521	BMP1	-1.08348	4.13324	0.000122371	0.00399061
1522	CHD3	-0.878414	6.11988	0.000157983	0.00465216
1523	MVP	-0.791343	6.13762	5.00548e-05	0.00221679
1524	CAPG	-1.69351	3.04861	1.9073e-05	0.00130582
1525	RAB13	-0.6885	6.51087	0.000425535	0.00828774
1526	GGT5	-0.778319	5.71452	0.00101577	0.0143631
1527	LTBR	-0.640349	5.32544	0.0013125	0.0165686
1528	TCF7L1	-0.752674	4.39063	0.00571108	0.0407643
1529	C15orf39	-0.818622	3.22447	0.00694866	0.046001
1530	TFE3	-0.617814	5.73288	0.00490162	0.0371415
1531	SUSD2	-1.53391	4.25357	7.02287e-05	0.00276363
1532	CFL1	-0.499712	8.01975	0.00337919	0.0296375
1533	GRIPAP1	-0.507834	5.35179	0.00616247	0.042736
1534	NUPR1	-0.877506	6.29223	0.000214169	0.00549336
1535	STK19	-0.765138	3.51933	0.00490882	0.0371542
1536	PRIMA1	-1.49302	4.15103	2.23064e-06	0.000427613
1537	ARPC4	-0.881319	5.40136	1.25014e-05	0.00105382
1538	MPZ	-2.79577	3.74885	2.63189e-07	0.000164937
1539	FTH1P10	-0.940426	5.44006	2.60608e-05	0.00155778
1540	SOX10	-1.74292	2.65333	0.000334507	0.00714022
1541	CORO7	-1.23957	1.88316	0.00120172	0.0157498
1542	RARRES2	-0.879566	5.33804	0.0013268	0.0166708
1543	SRSF8	-0.637873	4.61431	0.0039308	0.0321827
1544	UFD1L	-0.465599	5.4278	0.00481243	0.0366712
1545	TMSB4XP4	-2.09044	2.3575	8.44997e-06	0.000827665
1546	GPM6B	-1.79495	4.68976	2.51637e-06	0.000450228
1547	ITGB8	-2.06274	3.15985	1.88502e-06	0.000395235
1548	EBF1	-1.47991	4.03643	2.59546e-06	0.000452318
1549	GPC4	-1.09525	4.00897	2.25746e-05	0.00142891
1550	ANP32B	-0.648172	6.63228	0.00067718	0.011028
1551	NEAT1	-1.14119	8.60185	9.1309e-05	0.00330263
1552	RP11-109E12.1	-1.43977	1.61037	0.00336819	0.0295603
1553	FAM19A5	-1.63834	1.11694	0.00244365	0.0239179
1554	TMEM150A	-0.654135	3.93931	0.004636	0.0357531
1555	ZNF217	-0.592166	3.89681	0.00742396	0.0477639
1556	DOCK8	-0.98359	2.83292	0.00418446	0.0335298
1557	TBC1D2	-1.54382	1.63188	0.00135783	0.0168711
1558	EVI2B	-1.43784	1.87206	0.00183075	0.0201368
1559	CSF1R	-0.871034	4.41754	0.00161101	0.0187984
1560	PTPN6	-1.01138	2.23605	0.00366407	0.0309819
1561	CILP	-1.41347	4.26268	0.000421203	0.00825127
1562	ARHGEF1	-0.696463	5.12979	0.000440328	0.00845316
1563	ACTB	-1.23989	10.3067	7.54436e-06	0.000784789
1564	ACTG1	-0.762569	9.17991	0.000268464	0.00629811
1565	LAMC2	-1.30118	1.56226	0.00382492	0.0317375
1566	AKAP12	-0.567637	7.01874	0.00210533	0.0219321
1567	SEC23B	-0.541255	4.2291	0.00625808	0.0430211
1568	NCALD	-0.626422	4.14929	0.00475674	0.0364747
1569	VAMP8	-0.835053	4.00507	0.00394401	0.0322515
1570	ADH1A	-1.39419	1.74542	0.00498182	0.0374516
1571	SRPX	-0.583162	6.65824	0.00346376	0.0299486
1572	PTGIS	-1.4053	5.78658	8.18935e-07	0.000298276
1573	ANXA1	-0.55939	6.73171	0.00572815	0.0408211
1574	PDGFRA	-0.614422	5.87344	0.00319343	0.0284546
1575	EFEMP1	-0.650954	7.3773	0.00170814	0.0192618
1576	DLC1	-0.535421	5.76712	0.00409138	0.033014
1577	OLFML1	-0.831933	3.53573	0.00517162	0.0383626
1578	ALDH1A1	-0.748285	5.56776	0.00224626	0.0227662
1579	SVEP1	-0.694892	5.37915	0.000503163	0.00918186
1580	ZFP36L1	-0.560935	6.79531	0.00104518	0.0146248
1581	FES	-0.802714	3.90654	0.000634134	0.0106768
1582	NEGR1	-0.798281	4.90875	0.000328224	0.00708109
1583	CNN3	-0.56891	7.02444	0.000573763	0.0100776
1584	TC2N	-1.33096	3.31235	0.000151753	0.00454547
1585	BICC1	-0.704835	4.07929	0.00362293	0.0307308
1586	C7	-0.593313	9.69856	0.00118801	0.0157146
1587	PID1	-0.824417	3.97461	0.00253392	0.0243397
1588	MPZL1	-0.584072	5.97511	0.00161555	0.018835
1589	TIMP2	-0.74906	8.27322	1.14366e-05	0.00100306
1590	CHD1L	-0.635124	4.01163	0.00301747	0.0272656
1591	FBLN1	-0.906294	8.9768	2.46891e-05	0.00150592
1592	MGP	-1.24057	9.47535	4.7599e-06	0.000626206
1593	FMOD	-1.41184	7.10178	2.6378e-05	0.00156622
1594	THBS2	-1.04038	5.58132	0.000108178	0.00367588
1595	FN1	-1.09978	9.59019	8.8029e-05	0.00325087
1596	CORO1C	-0.513169	6.65378	0.00158949	0.0186935
1597	FAM26E	-0.84227	3.73152	0.00251689	0.0243133
1598	MMP2	-0.877163	7.46724	1.16363e-05	0.00101395
1599	PRELP	-1.02371	8.30356	4.12855e-05	0.00203388
1600	WIPF1	-0.918278	5.0869	3.6545e-05	0.00190816
1601	SCARA3	-1.82257	3.70359	8.22432e-07	0.000298276
1602	RNF24	-0.756786	3.97544	0.00181699	0.0200818
1603	AMOT	-0.753702	3.4693	0.00249744	0.0242849
1604	SFXN3	-0.82389	4.84375	0.000380074	0.0077985
1605	ADAMTS2	-1.00433	4.55677	1.45462e-05	0.00116884
1606	TIMP1	-0.989008	7.76486	9.50288e-06	0.000898487
1607	IGFBP6	-1.3368	6.70928	2.47169e-06	0.000450228
1608	GNB1	-0.397331	7.77546	0.00429461	0.0341003
1609	TGFBI	-0.895636	5.94316	8.91742e-05	0.00326948
1610	KCTD15	-1.02182	4.2009	9.57159e-05	0.00339791
1611	IQGAP1	-0.876754	6.74394	6.64032e-05	0.00266786
1612	KIRREL	-1.27566	4.9955	3.10887e-06	0.000508756
1613	CYFIP1	-0.529542	5.20511	0.00332421	0.0292458
1614	LAMC1	-0.440279	8.3164	0.00204676	0.0215415
1615	HNMT	-1.22639	4.97995	4.72219e-05	0.00214078
1616	CD38	-1.50373	2.88667	6.04533e-05	0.00250378
1617	PLCD1	-0.759734	3.69078	0.00266197	0.0251642
1618	ASB13	-0.565273	4.28295	0.00592986	0.0416633
1619	CRTAP	-0.5115	7.56019	0.00135599	0.0168638
1620	SHMT2	-0.56474	4.91027	0.00241201	0.0237991
1621	NAGLU	-0.623941	4.12458	0.00282276	0.0261603
1622	ESR1	-1.73781	1.45249	0.000201136	0.00530156
1623	LINC00341	-1.076	3.59479	0.0011257	0.0152023
1624	CHN2	-1.38269	1.87585	0.00291245	0.0266227
1625	FADS2	-1.04396	4.98722	0.000413574	0.00814819
1626	NPIPA2	-0.952145	2.45433	0.00367274	0.031003
1627	CYB5A	-0.595022	5.23171	0.00520023	0.0384543
1628	CAMKK2	-0.524322	5.14879	0.006092	0.0424448
1629	ARHGEF40	-0.5891	5.00313	0.00384611	0.0317894
1630	CORO1B	-0.844251	4.35473	0.000586636	0.010197
1631	SNX18	-0.98573	3.89097	0.000689822	0.0111096
1632	HDAC7	-0.590474	5.89471	0.000755031	0.0117811
1633	PTPRF	-1.5339	3.77009	2.21212e-06	0.000427613
1634	UNC5C	-1.26488	3.40644	0.000267463	0.00629643
1635	SCD5	-0.830537	3.18171	0.00164194	0.0189289
1636	APCDD1	-0.596391	5.19051	0.00186315	0.0203596
1637	SCARA5	-0.749161	6.51783	0.000262537	0.00621338
1638	FAIM2	-1.00319	3.88337	0.000113921	0.00380233
1639	ACLY	-0.490021	6.00821	0.00156626	0.018533
1640	G6PD	-1.01143	3.889	3.36818e-05	0.0018448
1641	SHKBP1	-0.664567	3.88135	0.00322376	0.0285919
1642	TBC1D2B	-0.856981	4.89457	0.000224157	0.00561188
1643	S100A11	-1.00893	6.00218	3.24315e-06	0.000518093
1644	PYGL	-0.83256	3.71667	0.00103916	0.0145956
1645	ITPR3	-0.834747	3.99592	0.000452394	0.00861844
1646	SERPING1	-0.899295	8.04976	4.64978e-05	0.00212349
1647	LRP1	-0.633296	8.02033	0.000540786	0.00966287
1648	IFITM2	-0.728101	6.87351	0.000239275	0.00583788
1649	FAM129B	-0.451362	6.10547	0.00341212	0.0297186
1650	TKT	-1.04045	5.49559	2.33518e-06	0.000441348
1651	DGKA	-0.727476	3.46817	0.00190197	0.020643
1652	CLIC1	-0.407504	6.96663	0.00404858	0.0327474
1653	EML3	-0.8318	4.5623	0.000326149	0.00708109
1654	MMP14	-1.19702	5.99844	7.68281e-06	0.00078699
1655	SLC27A3	-0.917281	3.90402	0.000684323	0.0110905
1656	AXL	-1.12174	5.53099	2.22378e-05	0.00142891
1657	NADK	-0.656971	5.54692	0.000537112	0.00965674
1658	PTPRA	-0.5494	5.73178	0.00220473	0.022567
1659	OLFML3	-1.02567	5.35322	5.90764e-05	0.00246195
1660	PTPRS	-0.811398	6.33152	0.000330776	0.00710044
1661	C1R	-1.16957	8.07525	9.66215e-08	0.00011787
1662	FTL	-0.777066	10.0673	2.6862e-05	0.00158097
1663	C3	-1.17885	8.51037	4.05011e-07	0.000209033
1664	SERPINF1	-0.863876	7.84737	1.93867e-05	0.00132056
1665	HMHA1	-1.0434	3.11629	0.000327584	0.00708109
1666	IFITM3	-0.784956	8.19808	0.000790575	0.012166
1667	PLXND1	-0.75359	6.37008	0.000423774	0.00827748
1668	FXYD5	-0.800511	4.51071	0.00166724	0.0190708
1669	LPCAT1	-0.57503	4.52268	0.00669165	0.0446743
1670	DBN1	-0.803944	5.25108	0.000690018	0.0111096
1671	STAT6	-0.524441	6.74603	0.00540794	0.0395472
1672	C1RL	-0.793319	4.2123	0.00127222	0.0163243
1673	ADH1B	-0.957678	8.10299	0.0015997	0.0187219
1674	S100A4	-1.13238	6.66021	4.1187e-06	0.000592458
1675	PDGFRB	-1.29113	6.717	1.73324e-06	0.000387639
1676	GBP2	-1.21732	4.73382	5.34637e-06	0.000671041
1677	ADAMTS10	-0.795177	3.26501	0.00413636	0.0332968
1678	CAP1	-0.740382	6.95008	0.000538285	0.00965674
1679	ARF3	-0.555179	5.70217	0.00256146	0.0244991
1680	COLGALT1	-0.559249	5.36193	0.00275017	0.0258254
1681	CALHM2	-0.807831	3.93785	0.00248446	0.0241762
1682	C17orf62	-0.669713	4.55212	0.00119733	0.0157431
1683	IKBKB	-0.779404	4.87213	0.000800735	0.0122801
1684	SLC8B1	-0.84279	3.94084	0.00212977	0.0220861
1685	APOD	-1.47124	6.79515	0.00105851	0.0146958
1686	NRXN2	-2.14413	1.03767	0.000114724	0.00380233
1687	AFAP1L2	-1.24074	3.21622	0.00295756	0.0268522
1688	PLLP	-1.0866	2.65759	0.00235122	0.023458
1689	TMEM248	-0.44196	6.57065	0.00640755	0.0436683
1690	LINC01001	-0.854113	2.80186	0.00525634	0.0387715
1691	CTC-429P9.3	-1.13262	2.02737	0.00433811	0.0342229
1692	PTPN18	-0.712401	5.00587	0.00260853	0.0248431
1693	NAV3	-1.00823	2.68289	0.00298299	0.0270459
1694	GPSM3	-1.16888	2.52046	0.00160917	0.0187932
1695	TRIM65	-0.818115	3.34127	0.00275299	0.0258338
1696	NEIL1	-0.932117	3.18956	0.00386502	0.0318775
1697	LENG8	-0.693896	6.64483	0.00111774	0.0151657
1698	EPB41L2	-0.560176	6.68268	0.00281415	0.0261603
1699	MAPK10	-1.28531	3.04476	0.000243733	0.00591708
1700	NBPF20	-0.936014	4.09635	0.00039787	0.00796541
1701	LHFP	-0.834967	6.58614	8.19813e-05	0.00310765
1702	ESYT1	-0.611029	6.14937	0.000465793	0.00875417
1703	LIMA1	-0.890935	5.43654	1.44367e-05	0.00116884
1704	CD44	-1.31867	4.87263	1.15341e-06	0.000376261
1705	CMKLR1	-1.43996	4.27239	4.13778e-05	0.00203388
1706	COL8A2	-1.47386	2.95154	0.00222799	0.0226777
1707	RTN1	-1.96462	1.40993	0.00166219	0.0190708
1708	PMP22	-0.80346	7.51183	1.70635e-05	0.00126997
1709	CCNG2	-1.37759	3.93638	1.28537e-05	0.00107132
1710	RERGL	-2.80738	2.02588	1.55249e-06	0.000380006
1711	SMAP2	-0.637206	4.9441	0.000870789	0.0128975
1712	UBE2L6	-0.910405	4.45752	0.000377533	0.00775821
1713	IL34	-1.7303	0.988226	0.00252754	0.0243133
1714	BAX	-0.964151	3.86505	0.000147934	0.00447745
1715	ABCD4	-0.874183	4.3812	0.000542174	0.00967477
1716	MFSD10	-0.630887	4.24708	0.00365464	0.0309606
1717	SLCO2B1	-0.707519	4.50934	0.00506725	0.0378044
1718	NAIP	-0.921281	3.53577	0.00199704	0.021218
1719	HLA-DMB	-1.08381	2.94421	0.00182445	0.0200839
1720	THEMIS2	-0.9951	3.20418	0.00154518	0.0184309
1721	STARD5	-1.33905	1.39157	0.00147854	0.0178831
1722	GPC3	-1.03646	3.90907	0.000248782	0.00600433
1723	WI2-3658N16.1	-1.08371	2.14108	0.00402647	0.0327184
1724	TEP1	-0.691696	4.44274	0.00166846	0.0190708
1725	CBL	-0.636629	4.72153	0.00320105	0.0285036
1726	MYO1E	-0.902694	4.11006	0.00193126	0.020799
1727	KIF3C	-0.867541	3.3837	0.00225509	0.0227746
1728	RCBTB2	-0.534086	4.5298	0.00446092	0.0348638
1729	TRIM21	-0.942289	3.33972	0.00158564	0.0186704
1730	MBOAT7	-0.631595	4.15502	0.00343309	0.0298179
1731	MAP3K11	-0.554889	5.11524	0.00436984	0.0343923
1732	SEMA3G	-0.836769	5.01915	0.00229576	0.0230169
1733	KRAS	-0.538708	4.86418	0.00396604	0.032389
1734	STON1	-1.45766	3.66946	1.74386e-05	0.00126997
1735	CLN6	-0.883681	3.00871	0.0047893	0.0365572
1736	ARHGAP15	-1.35726	2.45246	0.00106175	0.0146958
1737	GBP1	-1.12467	3.79831	0.00261208	0.0248592
1738	SERPINI1	-1.65204	2.6452	0.000266956	0.00629575
1739	EBPL	-0.949557	2.44027	0.00504319	0.0377303
1740	THSD7A	-1.13717	2.40041	0.00519509	0.0384517
1741	NHS	-1.70752	1.79053	0.00044521	0.00852691
1742	TSPAN8	-1.58484	2.25837	0.0034859	0.0300819
1743	THOC2	-0.652057	5.55958	0.000356625	0.00748994
1744	DEDD	-0.635716	4.51645	0.00136517	0.01693
1745	RAP1GDS1	-0.7966	3.96422	0.000745336	0.0116663
1746	GNAI1	-0.885901	3.43287	0.0016247	0.0188495
1747	AKR1C2	-0.773934	5.5144	0.00110142	0.0150356
1748	SERPINA5	-1.70629	4.30641	8.12571e-08	0.00011787
1749	PPL	-1.03641	4.04608	0.000132376	0.00420408
1750	CHI3L2	-1.3225	2.63294	0.00340179	0.0297186
1751	NMI	-1.03624	2.03026	0.00372907	0.0312676
1752	CASP8	-0.914418	2.51355	0.00255449	0.0244946
1753	NCF4	-1.64574	2.22457	9.42115e-05	0.00339791
1754	NQO1	-0.708484	4.56775	0.00114997	0.0154046
1755	CORO1A	-1.25647	2.78077	8.30959e-05	0.0031322
1756	FERMT3	-0.849482	2.67513	0.00506417	0.0378044
1757	TRIM2	-0.490071	4.97539	0.00427617	0.033994
1758	DARC	-1.60901	3.76951	0.00043383	0.00839434
1759	IDH1	-0.558641	4.78904	0.0052255	0.0386129
1760	FABP4	-0.511371	7.20395	0.00185593	0.0202973
1761	CFI	-0.532254	4.57194	0.00644205	0.0437258
1762	PLA2G2A	-2.05742	7.54108	1.03308e-05	0.000936684
1763	KIAA0922	-0.515813	4.16906	0.00750891	0.0480048
1764	SLC36A1	-0.985162	2.88473	0.00086012	0.0128516
1765	SLC9A9	-1.21113	3.03599	6.75439e-05	0.00268953
1766	CARD6	-0.895376	3.62442	0.000532812	0.00959705
1767	PLEK	-1.52921	2.1318	0.00283851	0.0262508
1768	CLSTN3	-0.91832	3.45227	0.00143186	0.0174702
1769	CADM3	-1.53948	3.24629	2.24996e-05	0.00142891
1770	ALDH1L2	-1.0816	2.84048	0.00210954	0.0219442
1771	ATP8B1	-1.18485	3.51453	0.000216225	0.00551621
1772	KLF8	-1.0408	3.25181	0.0021667	0.0222796
1773	NECAP2	-0.634141	4.36608	0.00168369	0.0191152
1774	CXCL12	-0.68459	6.78371	0.00044544	0.00852691
1775	BTN3A2	-0.623447	4.06645	0.00326641	0.0288938
1776	SLFN5	-0.718013	5.01065	0.00062942	0.0106634
1777	DCLK1	-0.949364	4.35694	0.000229539	0.00569351
1778	ARHGDIB	-0.75168	6.14027	0.000124748	0.00403931
1779	CSF1	-0.973672	4.8715	2.35765e-05	0.00147334
1780	ARHGAP30	-1.24246	2.9848	0.000114049	0.00380233
1781	MNT	-0.669663	3.31166	0.00734679	0.0474202
1782	MYO5A	-0.594659	5.05559	0.00262396	0.0249016
1783	KCTD12	-0.811579	6.16197	0.00216389	0.0222678
1784	DAB2	-1.1173	4.70864	9.56165e-05	0.00339791
1785	F13A1	-0.866555	5.94261	0.00452441	0.0351552
1786	SMIM14	-0.681364	5.15541	0.000583338	0.0101792
1787	LPAR1	-0.790681	5.05332	0.00107861	0.0148449
1788	PTPRG	-0.467577	5.90675	0.007869	0.0495112
1789	RNASE1	-0.592842	7.20812	0.00654558	0.0441161
1790	CD14	-0.685412	4.32187	0.00744605	0.0478095
1791	AOX1	-0.712678	5.30848	0.000176396	0.00501495
1792	C1S	-0.83853	8.39376	1.74174e-05	0.00126997
1793	CHRDL1	-0.641141	4.57803	0.00710811	0.0466196
1794	C1QC	-0.6923	5.10713	0.00477074	0.0365403
1795	C1QA	-0.840528	6.1941	3.86822e-05	0.00195891
1796	HCLS1	-0.813023	5.05246	0.000960636	0.0138165
1797	MAF	-1.21231	4.17733	0.000133812	0.00421597
1798	MS4A6A	-0.832064	4.97228	0.000857846	0.0128516
1799	TYROBP	-0.919701	4.08894	0.000627028	0.0106373
1800	MYO1B	-0.726249	4.90091	0.00139476	0.017171
1801	TPM3	-0.766655	8.83301	0.00350777	0.0301258
1802	TUBB2A	-0.765549	4.54195	0.00269737	0.0254298
1803	TCTA	-0.559559	4.88902	0.00291583	0.0266355
1804	SPHK1	-1.44626	2.21975	0.00114238	0.0153296
1805	LINC00338	-1.59406	1.08919	0.00460462	0.035593
1806	CNTN2	-1.88226	0.813718	0.0010995	0.0150247
1807	PLEKHA4	-0.787572	5.44806	0.000189133	0.00514802
1808	PRPS2	-1.32386	2.42609	0.00070692	0.0112882
1809	H1FX-AS1	-1.46542	1.26263	0.00262044	0.0248937
1810	MYH3	-1.55596	1.17795	0.00472111	0.0362429
1811	SEPT9	-0.597392	6.25632	0.00258665	0.0246872
1812	TRIM47	-1.36171	3.48233	0.000658102	0.010849
1813	CEP164	-1.11739	3.37078	0.0028691	0.0263702
1814	MRGPRF	-1.82716	1.82818	0.000481362	0.00892182
1815	PSD4	-1.96596	1.67455	0.000191102	0.00518061
1816	AGPAT4	-1.2096	2.72649	0.00112684	0.0152023
1817	GDPD5	-1.15877	2.5323	0.00509922	0.0379304
1818	KLHL42	-1.23483	4.37985	7.12322e-05	0.00278678
1819	HOXB3	-1.95381	2.5173	1.71629e-05	0.00126997
1820	IGHG2	-3.64812	1.87996	9.6545e-07	0.000332189
1821	INPP5F	-0.979413	3.76643	0.000414092	0.00814819
1822	VKORC1	-1.13814	3.68466	0.000211622	0.00545059
1823	NTAN1	-0.790209	4.69803	0.000186199	0.00510961
1824	TBX18	-2.64437	3.43076	4.1648e-08	6.98593e-05
1825	PTMS	-1.28546	6.78523	6.46917e-07	0.000248124
1826	ANKRD13D	-1.20696	3.74629	3.86847e-05	0.00195891
1827	ADIPOQ	-3.10165	1.74605	0.000585397	0.0101886
1828	UCP2	-1.66176	3.46202	7.02498e-06	0.000777407
1829	TRIM14	-1.31607	1.99871	0.00161768	0.0188434
1830	SIGLEC1	-1.65071	3.89252	9.5078e-06	0.000898487
1831	MEOX2	-1.11699	3.15618	0.0007858	0.0121203
1832	IMPDH1	-1.04183	3.89913	0.000327386	0.00708109
1833	ARHGEF2	-0.836782	5.68453	4.64228e-05	0.00212349
1834	LMO2	-1.20427	3.15001	0.000740127	0.011628
1835	MYOF	-1.29763	5.07888	0.000766209	0.0119218
1836	CTSC	-1.15544	4.0953	0.00121456	0.0158852
1837	TMC8	-1.84826	1.4497	0.000484766	0.00897251
1838	SLC7A7	-1.22973	3.04683	0.000251509	0.00604839
1839	MGST1	-1.30803	5.14616	9.2733e-06	0.000898487
1840	RGL1	-0.552671	5.31794	0.00280255	0.0261163
1841	LAPTM5	-0.870988	5.51458	0.000230718	0.00571218
1842	PTGER4	-1.52931	2.07639	0.000334201	0.00714022
1843	APOL4	-0.896214	2.78857	0.00144998	0.0176084
1844	CSF2RB	-1.29813	0.824046	0.0049929	0.0374929
1845	PLEKHO2	-0.689005	4.41645	0.00178069	0.01983
1846	UBE2Q1	-0.563147	5.98199	0.000540364	0.00966287
1847	AATK	-1.31038	3.21482	7.80152e-05	0.00298258
1848	VPS33B	-0.763864	3.10235	0.00692952	0.045897
1849	C10orf54	-0.997372	5.2764	0.000114212	0.00380233
1850	RUSC1	-0.555229	4.64421	0.00647865	0.0438468
1851	TRAM2	-0.707452	5.01416	0.00123812	0.0160525
1852	KIAA0930	-0.700315	5.07183	0.000560363	0.00990379
1853	TNFAIP2	-0.94847	4.59954	0.000264976	0.00626006
1854	ADAMTSL4	-0.893681	5.25538	0.000183309	0.00507109
1855	COL6A3	-0.603761	8.03111	0.00226756	0.0228629
1856	SPARCL1	-0.516572	10.3271	0.00705315	0.0463952
1857	CTB-167B5.2	-1.00024	3.67857	0.00140981	0.0172714
1858	PELI1	-0.643642	3.68838	0.00628203	0.0431194
1859	IFI16	-0.665228	5.7322	0.00247998	0.0241501
1860	SNHG5	-0.607957	5.71985	0.00600847	0.0420374
1861	ADAMTS9	-0.710131	4.88379	0.00118408	0.0157146
1862	ADAMTS15	-0.498196	5.289	0.0077773	0.0491354
1863	KIAA0040	-0.596684	5.12526	0.00245761	0.0240194
1864	MAP3K12	-0.89507	3.4208	0.000516157	0.00938525
1865	SPON1	-0.703579	5.5208	0.000274362	0.00635865
1866	CORO2B	-0.64433	3.95247	0.00431562	0.0341488
1867	GFRA1	-1.49311	4.02382	1.42802e-06	0.000380006
1868	PISD	-0.51884	4.33418	0.00739156	0.0476176
1869	NDRG1	-0.689401	7.26153	0.00151586	0.0182107
1870	SNED1	-0.655222	4.03775	0.00418226	0.0335298
1871	PLTP	-0.939566	5.67172	0.000184631	0.00507698
1872	TMEM150C	-0.850515	4.69443	0.000294041	0.00663677
1873	COTL1	-0.879387	4.4955	0.000455648	0.00865289
1874	IGFBP4	-0.582323	8.06368	0.00103907	0.0145956
1875	GFPT2	-0.731953	3.32819	0.00469164	0.0360373
1876	S100A10	-0.746649	7.08738	0.000267923	0.00629643
1877	COL5A3	-0.935812	5.53196	0.000142717	0.00437107
1878	SORCS1	-1.43267	2.21495	0.00240705	0.0237934
1879	ERBB3	-1.62902	3.63494	0.000148274	0.00447745
1880	PLP1	-1.81496	5.23916	3.58775e-05	0.00189543
1881	COL28A1	-1.66962	3.65789	1.58583e-06	0.000380006
1882	GRIK3	-1.64866	1.88699	0.000555341	0.0098573
1883	S100B	-1.64216	3.10571	0.00045608	0.00865289
1884	DUSP23	-1.26832	3.50146	9.77096e-05	0.00344138
1885	APLNR	-1.03594	3.08109	0.00445338	0.0348251
1886	ITGB4	-1.49446	4.25848	2.10947e-05	0.0013876
1887	CIT	-1.95696	1.12901	0.00130576	0.0165301
1888	PLAT	-1.19299	4.37131	0.00190702	0.020654
1889	LAIR1	-1.49041	2.58354	0.000809946	0.0123597
1890	OLFM1	-1.3048	4.50263	1.90578e-05	0.00130582
1891	BEST1	-0.959134	3.0127	0.00162285	0.0188495
1892	NBPF14	-0.755887	4.2889	0.00205653	0.0215767
1893	PODN	-0.743498	5.92995	0.000605451	0.0103894
1894	PARVG	-1.08247	2.34958	0.00169988	0.019201
1895	TNFRSF14	-0.807737	4.0417	0.00209153	0.0218585
1896	CDC25B	-1.11968	4.15101	0.000107636	0.00367588
1897	KCTD11	-0.999814	3.10036	0.000647249	0.0107847
1898	KIAA1755	-1.04805	3.01758	0.000850552	0.0127955
1899	FASN	-0.898073	5.5105	0.000589086	0.0102131
1900	TTC7A	-0.67985	3.86936	0.00608958	0.0424448
1901	ELOVL6	-0.846348	2.84013	0.00387105	0.031888
1902	SRC	-0.785478	4.10463	0.000826775	0.0125602
1903	SCD	-1.68784	4.53019	6.64233e-06	0.000755368
1904	NGFR	-0.954766	4.93341	0.000195803	0.00525497
1905	NRN1	-1.11583	3.91599	9.64743e-05	0.0034158
1906	PARP10	-0.928434	3.61734	0.00272153	0.0256282
1907	RAB5C	-0.645935	4.67715	0.00388328	0.0319691
1908	SHMT1	-0.867315	3.66894	0.00233479	0.0233288
1909	ANKDD1A	-0.977063	2.76545	0.00416442	0.0334944
1910	DOCK10	-1.33867	2.20872	0.00119257	0.0157201
1911	PQLC3	-1.03293	3.71217	0.000418521	0.00822274
1912	PTBP3	-0.841888	4.2612	0.00125112	0.016143
1913	TPSB2	-2.21764	1.96815	0.000243844	0.00591708
1914	TPSAB1	-2.1586	2.19628	0.000271367	0.00633301
1915	SREBF1	-0.862074	4.45953	0.00633364	0.0433407
1916	TIMP4	-0.89477	4.75625	0.000719671	0.0114017
1917	H1F0	-0.50068	7.02247	0.00404122	0.0327474
1918	GPC6	-0.972529	2.69591	0.00350531	0.0301258
1919	WASF3	-0.544741	4.88152	0.00551112	0.0401024
1920	COLEC12	-0.958564	3.45587	0.00160027	0.0187219
1921	EPB41L5	-0.576669	4.09454	0.00404662	0.0327474
1922	MEG3	-1.63969	5.39517	4.58359e-07	0.000220718
1923	COL1A1	-1.72622	7.42882	3.0669e-06	0.000508083
1924	MAGED4	-1.76561	1.06234	0.00048833	0.00901362
1925	TF	-1.59471	1.47406	0.00467875	0.0359794
1926	FANCG	-1.37261	1.42494	0.00656356	0.0441929
1927	LEPRE1	-0.790192	3.89946	0.00391792	0.0321229
1928	GPR124	-0.837581	4.52986	0.00466859	0.0359537
1929	ARMCX4	-0.745564	4.0333	0.0062296	0.0428738
1930	LTBP3	-0.511352	7.14835	0.00345668	0.0299259
1931	TTLL3	-1.15751	3.84761	0.000283491	0.00649174
1932	MKL1	-0.55364	5.14188	0.00635927	0.0434218
1933	ECM1	-0.795349	5.39046	0.000103751	0.00357389
1934	FBLN5	-0.663795	7.36278	4.26384e-05	0.00203829
1935	ISLR	-0.9951	5.33081	7.19376e-05	0.00280559
1936	TMBIM1	-0.442832	7.08922	0.00419262	0.0335684
1937	COL6A2	-1.13524	8.62633	8.17016e-06	0.000812114
1938	TNXA	-0.726445	5.1383	0.00064239	0.0107569
1939	RP11-834C11.4	-1.41783	1.69073	0.00129323	0.0164856
1940	TNKS1BP1	-0.714008	6.40378	0.000476986	0.00885293
1941	LASP1	-0.815761	5.73635	0.00168413	0.0191152
1942	PIEZO1	-0.652496	4.84041	0.00252943	0.0243141
1943	SNHG15	-0.948658	3.06703	0.00122349	0.0159553
1944	FMNL3	-0.894782	4.44849	0.000284373	0.00650085
1945	TMEM51	-1.34863	2.72215	0.000636122	0.0106969
1946	GAL3ST4	-1.22493	1.6991	0.00627636	0.0431026
1947	SRGAP2	-0.666988	5.28732	0.00056165	0.00990379
1948	SP110	-0.767652	3.48734	0.00759945	0.0483532
1949	COL1A2	-1.32724	9.0492	1.43571e-06	0.000380006
1950	COL5A2	-1.02919	5.96061	1.07795e-05	0.000964334
1951	SPARC	-0.988014	9.56901	4.42981e-06	0.000606568
1952	GBAP1	-0.932642	2.63037	0.00282025	0.0261603
1953	COL5A1	-1.12785	5.95498	4.64692e-05	0.00212349
1954	TNFRSF21	-1.12114	3.45733	0.00116773	0.0155454
1955	NBPF8	-0.72338	4.53268	0.00299019	0.0270751
1956	NBPF10	-0.740757	5.51966	0.000370331	0.00770461
1957	C10orf10	-1.2166	6.23015	8.359e-06	0.000824775
1958	ROBO1	-1.16455	4.28093	9.04442e-05	0.00328908
1959	CERCAM	-1.24886	4.40615	5.55747e-06	0.00067796
1960	TSPAN11	-1.05326	2.63931	0.00396807	0.032389
1961	COL6A6	-1.38781	3.94174	1.87006e-05	0.00130023
1962	MSN	-0.451019	8.25299	0.00649443	0.0438468
1963	MYH9	-0.678187	8.789	0.00237664	0.0236413
1964	NACAD	-0.988189	3.09811	0.00440133	0.0345591
1965	ZYX	-0.7223	6.96022	0.00168175	0.0191152
1966	CAPS	-1.53353	3.35507	1.07066e-05	0.000964243
1967	RP11-228B15.4	-0.892211	2.52026	0.00736037	0.047485
1968	LAYN	-1.04715	2.93242	0.000645409	0.0107847
1969	KCTD10	-0.735195	6.14338	0.000276875	0.00639482
1970	NPTX2	-1.7856	2.20828	6.04122e-05	0.00250378
1971	CSNK2A2	-0.46808	5.22945	0.00464462	0.0357991
1972	MCM5	-0.842359	3.57218	0.00160471	0.0187575
1973	RP11-611L7.1	-0.918612	3.65923	0.000462105	0.00869703
1974	NLRP1	-1.03821	4.83065	6.56483e-05	0.00264545
1975	SOX13	-1.05281	4.37824	0.000393667	0.00794983
1976	CSPG4	-0.837112	6.30598	0.000893889	0.0131237
1977	NBPF12	-0.959249	4.09949	0.000866242	0.0128522
1978	SYNGAP1	-1.04541	3.74778	0.00137958	0.017031
1979	NPIPA7_v2	-0.978127	3.06427	0.00406817	0.0328662
1980	PDE4A	-0.82495	3.63594	0.00204095	0.0215291
1981	EIF4A1	-1.39031	1.59218	0.00185113	0.0202613
1982	PPP1R18	-0.865495	5.17231	9.12043e-05	0.00330263
1983	GFRA3	-2.32086	1.14116	0.00197746	0.02106
1984	SLC44A5	-2.60462	0.425424	0.00250896	0.0243133
1985	RP11-420L9.5	-1.32747	1.56785	0.00478379	0.0365457
1986	L1CAM	-1.20496	3.80811	0.00558163	0.0403121
1987	VWA1	-1.03017	4.50141	0.00191343	0.02069
1988	SLC25A1	-1.03027	4.11451	0.00031312	0.00690947
1989	SLC22A3	-3.57085	1.01314	7.85629e-06	0.000798663
1990	TMSB10	-0.736353	8.36747	0.00129972	0.0165161
1991	JAM3	-0.531549	6.22501	0.00224114	0.0227349
1992	WASH6P	-1.06056	2.51391	0.00165471	0.0190399
1993	COPS7B	-0.687838	4.20975	0.00149473	0.0180039
1994	PDGFA	-0.906814	4.59989	0.000420771	0.00825127
1995	SOWAHC	-0.872295	2.28763	0.00728516	0.0473384
1996	MOB3C	-0.69999	4.85675	0.00154422	0.0184309
1997	RTKN	-0.753987	3.97137	0.00207099	0.0217114
1998	MED8	-0.52656	4.47656	0.00782947	0.049372
1999	VAMP1	-0.935735	2.45489	0.00441282	0.0346209
[truncated: 144 more rows]

## Sheet: Fig 2B
Order	Name	logFC (HF vs nonHF)	Average count	P.Value	FDR
1	hsa-miR-30d-5p	0.436425	14.2363	0.00464176	0.030984
2	hsa-miR-584-5p	0.642869	6.71768	0.00471448	0.030984
3	hsa-miR-486-5p	1.45043	8.06073	0.00164607	0.0180684
4	hsa-miR-185-3p	1.10921	2.70656	0.00125034	0.0159352
5	hsa-miR-7151-3p	1.21643	2.22427	0.00128292	0.0159352
6	hsa-miR-30c-1-3p	0.711472	5.04865	0.00405557	0.0294497
7	hsa-miR-373-3p	1.50491	1.76738	0.00733304	0.0402465
8	hsa-miR-371a-5p	1.76157	1.31743	0.00313411	0.0263078
9	hsa-miR-210-3p	1.07814	7.45841	0.009196	0.0461757
10	hsa-miR-372-3p	1.48859	2.46384	0.00751937	0.0407947
11	hsa-miR-133b	1.16951	4.90379	0.00354463	0.0269777
12	hsa-miR-133a-3p	1.22554	13.1623	0.000458698	0.012369
13	hsa-miR-486-3p	1.67897	2.67465	0.00707851	0.0394826
14	hsa-miR-642a-3p	1.98122	1.29897	0.000246985	0.012369
15	hsa-miR-642a-5p	1.84772	4.83193	0.000428105	0.012369
16	hsa-miR-185-5p	0.801135	9.39288	0.00127761	0.0159352
17	hsa-miR-378a-3p	0.903867	10.1425	0.000647744	0.0136401
18	hsa-miR-6505-5p	1.07981	2.86457	0.00149824	0.017248
19	hsa-miR-3591-5p	1.38637	3.78496	0.000787729	0.0141178
20	hsa-miR-424-5p	0.774958	8.21785	0.00413605	0.029579
21	hsa-miR-30d-3p	0.526681	6.44641	0.0102476	0.049356
22	hsa-miR-499a-3p	1.02794	5.53078	0.00483188	0.030984
23	hsa-miR-30e-3p	0.498645	10.8792	0.00391696	0.0288876
24	hsa-miR-1	0.840855	16.9855	0.000256746	0.012369
25	hsa-miR-30e-5p	0.783085	14.2033	0.000722464	0.0136401
26	hsa-miR-30c-5p	0.731628	11.2234	0.00118192	0.0159352
27	hsa-miR-133a-5p	0.998148	8.54836	0.000601138	0.0135113
28	hsa-miR-30a-5p	0.422185	13.6147	0.010485	0.049989
29	hsa-miR-107	0.818238	8.69705	0.000492443	0.012369
30	hsa-miR-218-2-3p	1.25245	2.02655	0.00160708	0.0180606
31	hsa-miR-181c-3p	0.665399	5.42086	0.00576142	0.0344227
32	hsa-miR-218-5p	0.766754	10.5266	0.000125475	0.00846057
33	hsa-miR-199a-5p	-0.539839	11.9628	0.00824961	0.0437508
34	hsa-miR-199a-3p	-0.732834	6.5337	0.00340382	0.026857
35	hsa-miR-214-5p	-0.678015	5.60536	0.00873206	0.0443175
36	hsa-miR-204-5p	-2.23052	8.9798	1.20259e-05	0.0056762
37	hsa-miR-10a-3p	-1.26915	5.23081	0.00135614	0.0164127
38	hsa-miR-10a-5p	-1.25042	10.7158	0.00145437	0.0171616
39	hsa-miR-215-5p	-3.3399	2.02482	8.74318e-05	0.00825357
40	hsa-miR-376a-5p	-0.979354	2.32714	0.00347093	0.026857
41	hsa-miR-34a-5p	-0.632665	10.8178	0.00212359	0.020882
42	hsa-miR-299-5p	-0.946731	4.5803	0.00554647	0.0335633
43	hsa-miR-376a-3p	-0.948308	3.9759	0.00859694	0.044106
44	hsa-miR-199b-5p	-0.756311	12.1795	0.00187076	0.0196222
45	hsa-miR-369-3p	-0.980234	4.87415	0.00292372	0.0256928
46	hsa-miR-136-3p	-0.84596	6.65867	0.00700523	0.0394826
47	hsa-miR-369-5p	-0.810974	5.30725	0.00536705	0.0328993
48	hsa-miR-379-5p	-1.00891	6.9093	0.000417589	0.012369
49	hsa-miR-493-5p	-0.951754	5.63443	0.00293943	0.0256928
50	hsa-miR-376c-3p	-0.884197	7.50618	0.00220058	0.0211974
51	hsa-miR-376b-3p	-0.960467	4.00406	0.00693693	0.0394826
52	hsa-miR-654-3p	-0.857853	6.81307	0.00124911	0.0159352
53	hsa-miR-409-5p	-1.17921	3.67789	0.000837496	0.0141178
54	hsa-miR-337-5p	-0.913011	5.38861	0.00452026	0.030984
55	hsa-miR-127-5p	-1.08641	4.63161	0.00204032	0.02049
56	hsa-miR-539-3p	-0.991378	2.66634	0.00810747	0.0434855
57	hsa-miR-889-3p	-1.20313	3.7276	0.000683834	0.0136401
58	hsa-miR-376b-5p	-1.5441	2.64864	0.000439848	0.012369
59	hsa-miR-323a-3p	-0.917013	3.75051	0.00360084	0.0269777
60	hsa-miR-494-3p	-1.22862	5.29203	0.000389835	0.012369
61	hsa-miR-200b-3p	-0.875403	2.09867	0.00620669	0.036191
62	hsa-miR-9-5p	-1.19676	9.41718	0.000487287	0.012369
63	hsa-miR-9-3p	-0.972628	4.95882	0.003177	0.0263078
64	hsa-miR-200a-3p	-0.861331	3.48926	0.00484941	0.030984
65	hsa-miR-20b-5p	-0.811537	5.94081	0.00855292	0.044106
66	hsa-miR-143-3p	-0.673557	17.0197	0.000118953	0.00846057
67	hsa-miR-145-3p	-0.683024	9.63315	0.00103813	0.0158063
68	hsa-miR-140-5p	-0.696296	8.27462	0.00089205	0.0145189
69	hsa-miR-2681-3p	-1.27509	1.7783	0.000831453	0.0141178
70	hsa-miR-4705	-1.23291	4.05826	0.00316227	0.0263078
71	hsa-miR-145-5p	-0.808226	13.0517	0.000522178	0.012369
72	hsa-miR-140-3p	-1.07651	10.4296	4.50312e-05	0.0070849
73	hsa-miR-193b-3p	-0.848639	3.6947	0.00973402	0.0473655
74	hsa-let-7i-5p	-0.558465	13.1857	0.000524109	0.012369
75	hsa-let-7c-5p	-0.482956	12.9695	0.00954224	0.0471806
76	hsa-miR-200c-3p	-0.876298	2.90926	0.00269081	0.0249032
77	hsa-miR-4454	-1.87295	5.45206	0.00330079	0.026857
78	hsa-miR-432-5p	-1.01884	5.42783	0.00229196	0.0216361
79	hsa-miR-382-5p	-0.996721	6.28375	0.000711556	0.0136401
80	hsa-miR-485-3p	-0.97339	4.03843	0.00191733	0.0196734
81	hsa-miR-409-3p	-1.11689	6.56075	0.00109545	0.0159352
82	hsa-miR-134-5p	-0.977708	5.2964	0.00126292	0.0159352
83	hsa-miR-204-3p	-2.66344	1.72832	2.60523e-05	0.00614835
84	hsa-miR-708-3p	-1.2426	2.67151	0.00172587	0.0185139
85	hsa-miR-708-5p	-1.1688	6.49363	0.000335664	0.012369
86	hsa-miR-3613-5p	-0.545598	6.79531	0.00498896	0.030984
87	hsa-miR-150-5p	-0.697566	9.60949	0.00711021	0.0394826
88	hsa-miR-338-3p	-1.46724	10.4246	8.72944e-05	0.00825357
89	hsa-miR-138-5p	-1.16272	3.70466	0.00495045	0.030984
90	hsa-miR-137	-1.18698	4.2479	0.00959604	0.0471806
91	hsa-miR-511-5p	-1.09763	1.4509	0.00433166	0.0305156
92	hsa-miR-7-5p	-0.99665	5.1938	0.00490915	0.030984
93	hsa-miR-335-5p	-1.44049	9.53658	0.00274895	0.024952
94	hsa-miR-411-5p	-0.818175	7.17968	0.00343787	0.026857
95	hsa-miR-146b-3p	-1.84058	1.72809	0.000991688	0.0156026
96	hsa-miR-146b-5p	-1.38002	9.67595	0.000380309	0.012369
97	hsa-miR-4521	-1.04157	1.24212	0.00474173	0.030984
98	hsa-miR-10b-5p	-1.00082	8.68427	0.00838842	0.0439926
99	hsa-miR-21-5p	-0.529749	14.5652	0.00621074	0.036191

## Sheet: Fig 3A
Order	Name	logFC (HF vs nonHF)	Average count	P.Value	FDR
1	MT-ATP6	1.12658	8.58781	0.000631556	0.0240895
2	TCAP	1.4263	10.743	0.000923047	0.0283104
3	SLC2A4	1.30036	6.47706	0.00207457	0.0418243
4	MYOM3	1.33296	8.65546	0.000891321	0.0282291
5	RYR2	1.04173	10.2266	0.00190003	0.0400305
6	HFE2	1.19435	6.02275	0.00124587	0.0328232
7	SLC5A1	1.53372	7.03433	0.000292801	0.0176712
8	MT-ND1	1.02492	9.57906	0.00184888	0.0396055
9	HRC	1.36314	9.259	0.00107924	0.0310236
10	CHCHD10	0.942134	7.8797	0.00123727	0.0327876
11	PXDNL	1.40351	6.68845	0.000645597	0.0243996
12	NNT	1.03659	8.35128	0.000116569	0.011883
13	DECR1	0.830583	7.77936	0.000548522	0.0228098
14	SDHB	0.819471	7.42233	0.000600622	0.023621
15	NFE2L1	0.909092	9.67169	0.000480684	0.021648
16	GREB1L	1.33368	4.50878	0.000890533	0.0282291
17	MB	1.12019	12.7912	0.000187427	0.0143673
18	LDB3	1.20948	10.3883	0.000900198	0.0282291
19	APOO	1.21108	4.8487	0.00117621	0.0318257
20	KLHL31	1.49395	7.83699	0.000209973	0.0152014
21	RP11-6N17.4	1.26996	4.83264	0.0008297	0.0271262
22	OXCT1	1.0272	8.10393	0.000496666	0.0218567
23	NDUFA10	0.871786	7.66849	0.000357589	0.0194378
24	SUCLG1	0.615709	7.62218	0.00284839	0.0481134
25	GBAS	0.983588	8.245	0.000113165	0.011883
26	CKM	1.3686	10.5781	0.0011714	0.0318257
27	RP11-245G13.2	2.85434	4.19389	0.000945255	0.0286918
28	COX6A2	1.68431	6.52377	0.00189067	0.0399573
29	PPP1R13L	1.08233	5.5339	0.00297781	0.0489139
30	NRAP	1.48608	8.59367	0.000422954	0.0205944
31	DLD	0.824389	7.66919	0.000999758	0.0293417
32	GFM2	0.907389	5.39972	0.00242277	0.0445893
33	DES	0.936255	13.0794	0.000670282	0.0248392
34	PPP1R3A	1.33651	6.51915	0.000112104	0.011883
35	NDUFS2	0.671036	7.9694	0.00179056	0.039222
36	MLIP	1.5048	7.37045	1.28826e-05	0.00448182
37	NDUFA8	0.871121	7.2631	0.000261421	0.0166524
38	MSRB2	0.758206	6.78124	0.0012081	0.0322034
39	NKX2-5	1.23385	5.91498	0.00128205	0.0332419
40	WNK2	1.31264	7.33065	0.00152504	0.0366875
41	SMCO1	2.13509	4.33619	0.000375638	0.0195565
42	ATP5B	0.866816	10.7167	0.000487568	0.0217962
43	ATP5A1	0.995066	10.363	0.000162845	0.0136387
44	IMMT	0.823699	7.84525	0.000876189	0.0279721
45	NDUFV3	0.807814	6.5045	0.00223777	0.0430668
46	HSPB7	1.004	10.7783	0.000425001	0.0205944
47	VDAC3	0.816244	8.18231	0.000385093	0.0197168
48	C14orf2	0.910518	7.04148	0.000234022	0.015876
49	MDH1	0.935373	9.75357	9.58049e-05	0.0108282
50	RABGAP1L	1.41562	7.5628	4.14532e-05	0.00770462
51	FILIP1	0.858118	7.71703	0.000278365	0.0171922
52	ATP5G3	1.0006	8.65909	6.40586e-05	0.00914892
53	CTNNA3	1.15525	5.52688	0.00014652	0.0128257
54	ATP5F1	0.863908	8.38991	0.00023038	0.0157154
55	ACAA2	0.787917	7.08681	0.00138754	0.0349278
56	NDUFS1	0.964613	8.52259	0.000489832	0.0217962
57	AIFM1	0.968406	7.07353	0.000355217	0.0194378
58	CKMT2	1.31992	9.40624	2.67306e-05	0.0058937
59	TNNT2	0.726825	12.764	0.00168938	0.0382087
60	PDHA1	0.864286	8.44149	0.000617611	0.0238739
61	DCUN1D2	0.955752	6.36115	0.00090165	0.0282291
62	SDHA	0.943171	8.57651	0.00267329	0.0464421
63	MYH14	0.866966	6.27182	0.00193847	0.0405026
64	CAMK2B	1.0879	6.76757	0.000784075	0.0263325
65	ADPRHL1	1.24387	7.91152	0.000412233	0.0204879
66	LDHB	0.76539	10.0559	0.000708891	0.0252788
67	GOT1	1.31966	8.73609	6.6103e-05	0.00915189
68	NDUFA1	0.659761	8.46094	0.00231065	0.0433803
69	COX5B	0.698332	8.44461	0.0020677	0.0418101
70	MYOM2	1.18809	9.95441	0.00113914	0.0315966
71	MYOM1	1.17199	9.60436	0.000693996	0.025178
72	MLYCD	0.978357	6.41495	0.00275103	0.0471287
73	GOT2	1.02206	8.42364	0.000253935	0.0163289
74	PPIF	0.862964	7.36544	0.00285106	0.0481134
75	COX4I1	0.778758	9.43858	0.00283706	0.0481134
76	POPDC2	1.06638	8.93433	0.000661624	0.0245943
77	PPP1R14C	0.693676	7.3783	0.00249234	0.0452692
78	MDH2	0.923181	8.47564	0.00219748	0.0426052
79	MYL7	1.19203	12.9514	0.000609488	0.0236992
80	SIAE	1.07281	6.48081	0.000504977	0.02196
81	FABP3	1.35475	10.2697	0.00017163	0.0138493
82	ATP5H	0.758387	8.2538	0.00086605	0.0277136
83	ACTN2	0.888041	10.9095	0.00174539	0.0387585
84	MYPN	0.785283	7.69026	0.00255043	0.0456747
85	FAM162A	0.87533	6.98243	0.00159883	0.0374649
86	BZW2	0.681273	7.01742	0.00267959	0.0464919
87	DDO	1.34069	4.35878	0.000565028	0.0229635
88	CRYAB	0.829825	11.5056	0.000379469	0.0195766
89	ATP5G1	0.989059	7.42334	0.000446082	0.0211075
90	MGST3	0.666759	7.91489	0.00196276	0.0405026
91	ETFDH	1.16926	7.12552	8.66426e-05	0.0104589
92	COL4A6	0.99487	5.69883	0.00250307	0.0452938
93	DLAT	0.806408	6.80497	0.00293911	0.0486679
94	FITM2	0.871823	7.91158	0.00232726	0.0435534
95	MYBPC3	0.973453	11.0838	0.00128654	0.0332419
96	TBC1D4	1.13412	6.42042	0.00259366	0.0457617
97	GALNT16	1.52025	5.30361	0.00234957	0.0439104
98	HOMER1	1.16222	4.96639	0.00185694	0.0396055
99	TECRL	1.58903	9.34943	0.000149481	0.0128297
100	FNDC5	1.09502	6.01585	0.00254386	0.0456747
101	ATP5O	0.83781	7.64571	0.000472555	0.0215692
102	LRPPRC	0.727543	7.30429	0.001403	0.0350498
103	TTC1	0.705919	6.85268	0.00246536	0.0450952
104	MRPS25	0.7152	6.33807	0.00205731	0.0418101
105	SLC27A6	1.54191	5.63973	0.00179923	0.0393107
106	LMOD3	0.937825	7.04516	0.00213139	0.0421233
107	LRIG1	0.919651	7.2961	0.000937334	0.0285792
108	HADHB	0.843149	9.46	0.000796217	0.0264781
109	TTC39A	1.29342	3.86788	0.00176598	0.0390241
110	ALPK2	1.69084	6.84615	0.00178077	0.039222
111	APOBEC2	2.05348	5.08436	0.000362453	0.0194378
112	MLPH	1.72362	6.25928	0.0005647	0.0229635
113	FAM155B	2.44463	6.48375	7.64596e-05	0.00960559
114	OXCT2	1.66246	3.16187	0.00237192	0.0440484
115	TRIM54	1.22634	6.61214	0.000565286	0.0229635
116	TXLNB	1.12806	7.32758	0.000596332	0.0235943
117	HLA-DQB1	2.24573	2.7621	0.00183197	0.0395798
118	ACADM	0.895974	7.94117	0.0010774	0.0310236
119	MRPS23	1.03646	5.71879	0.00250371	0.0452938
120	RP11-432J24.5	3.55401	2.10651	0.00210995	0.0420943
121	ALDH5A1	1.34149	4.89315	0.00169195	0.0382087
122	S100A1	2.1596	5.8548	0.000317389	0.0183118
123	SGCG	2.60301	5.20304	0.000327306	0.0185811
124	PPP1R1C	1.3172	4.23658	0.00162099	0.0377248
125	TMEM143	1.53402	4.92878	0.00187899	0.0397726
126	STAT4	2.55526	3.88797	0.00203285	0.0414913
127	SBK3	4.07459	3.48	0.00136303	0.0346399
128	FGF12	2.3411	6.66937	0.00105548	0.0305998
129	NDUFA6	0.69611	7.54563	0.00150422	0.0365636
130	C19orf54	1.53861	3.11038	0.00159149	0.0374234
131	MRPS30	0.959355	5.21755	0.00195162	0.0405026
132	MPC2	0.894589	6.40068	0.000634246	0.0240895
133	DNAJA4	0.840049	7.72653	0.000635616	0.0240895
134	MYL4	1.02486	11.6049	0.000581912	0.0233591
135	LRIF1	1.55796	3.78929	0.00122305	0.0324742
136	NDUFAF1	1.13561	5.19933	0.00114671	0.0316231
137	IP6K3	1.82761	4.69425	0.000299006	0.0177268
138	TNNT3	3.28453	3.83795	0.00162553	0.0377656
139	SLC25A30	1.23851	6.28998	0.00053946	0.0225907
140	FAM212B	1.41389	6.06176	0.000576825	0.0233591
141	ATPIF1	1.09074	7.14773	0.000139726	0.0126779
142	YWHAG	0.789031	8.52644	0.000842081	0.0272032
143	ISCU	0.732135	8.10626	0.00112212	0.0314993
144	TNNC1	0.759466	10.6033	0.000599239	0.023621
145	SOD2	0.695052	9.24193	0.00161407	0.0376284
146	MRPL35	0.83765	6.76071	0.000767272	0.0262907
147	GHITM	0.905577	8.76897	0.0001031	0.011161
148	UQCRQ	0.697859	7.84779	0.00116867	0.0318257
149	RBM38	0.767826	5.94812	0.00196423	0.0405026
150	AK4	0.862093	6.71294	0.000695884	0.025178
151	COX7C	0.709596	9.1648	0.000759104	0.0261409
152	NDUFB5	0.880841	7.18664	0.000516487	0.0222467
153	CISD1	0.890782	6.51711	0.000913699	0.0283038
154	ZNF415	1.3826	3.97922	0.000625537	0.0240433
155	COX6C	0.693373	8.23218	0.00227579	0.0433386
156	GADD45G	2.36211	5.7973	0.000552631	0.0228521
157	PDLIM5	0.815457	9.50389	0.00203746	0.0415078
158	ATAD1	0.769718	7.30301	0.00295643	0.0487991
159	UBXN10	2.09836	2.74011	0.00254948	0.0456747
160	ZNF189	1.56998	5.6027	0.000146094	0.0128257
161	HIST2H2BE	1.29033	6.13706	0.00303624	0.0495141
162	RASD1	2.73807	5.70621	0.000417711	0.0205155
163	ZNF622	1.03191	5.70783	0.00228708	0.0433386
164	MT-CO1	1.2424	10.0215	0.00252497	0.0456175
165	MTATP6P1	1.11372	7.2244	0.00295553	0.0487991
166	OSBPL6	1.61516	4.47241	0.000334269	0.0188327
167	ETFA	0.899932	7.42515	0.000998762	0.0293417
168	MT-RNR1	1.41673	6.39733	0.00113681	0.0315966
169	PAM	1.19056	11.1784	0.00266753	0.0464014
170	RP5-857K21.11	1.20819	5.63217	0.00187404	0.0397726
171	ENAM	1.96141	2.96061	0.00259287	0.0457617
172	TMEM38B	1.51131	5.35478	0.000250569	0.0162783
173	SMPX	1.2404	8.35531	0.000629849	0.0240895
174	HIBADH	0.861197	6.33835	0.00236848	0.0440484
175	MBNL3	1.72821	7.26823	1.83378e-05	0.00507771
176	BAIAP2	1.29287	4.06617	0.00211278	0.0420943
177	ASAH1	0.845547	9.61765	0.000418838	0.0205155
178	DCAF6	0.734127	8.12982	0.00117751	0.0318257
179	SUCLA2	0.778784	6.71493	0.00163247	0.0378621
180	HSPB3	1.38556	7.20002	0.000100441	0.0109902
181	ATPAF1	0.988229	7.54554	0.000441362	0.0210859
182	TMEM182	1.43937	7.24018	0.000148626	0.0128297
183	UQCRB	0.807816	9.7556	0.000729518	0.0255671
184	NDUFAB1	1.19791	7.77029	4.818e-05	0.00807044
185	FKBP5	1.29338	8.94891	2.18527e-05	0.00560442
186	CYCS	1.01333	9.31801	0.000107208	0.0114536
187	MYOZ2	1.0814	10.1264	3.78618e-05	0.00725544
188	VDAC1	0.751297	8.62329	0.000658987	0.0245943
189	UQCRFS1	0.911639	7.88979	0.000172504	0.0138493
190	NEBL	0.778111	10.727	0.000584393	0.0233895
191	MRPL50	1.23713	5.34945	0.000334513	0.0188327
192	MLF1	0.906595	7.16838	0.000596466	0.0235943
193	ATP5J	0.900829	8.62304	8.93982e-05	0.0104589
194	CASQ2	0.940871	10.5803	5.78771e-05	0.00853561
195	ACTC1	1.19561	13.4147	1.37703e-05	0.00456499
196	UQCR10	0.880397	6.85403	0.000280238	0.0171922
197	HCCS	0.897643	5.7005	0.000698416	0.0252024
198	UQCRC2	0.886516	8.79753	0.000145274	0.0128257
199	HSPA9	0.617718	8.65836	0.00266065	0.0464014
200	DOK7	1.24058	4.60719	0.00194489	0.0405026
201	THSD4	1.4547	6.16069	0.000271687	0.017066
202	PDE7A	1.58167	5.8033	0.000820513	0.0269989
203	ERBB4	1.31268	3.98219	0.0028446	0.0481134
204	PPP1R3B	1.26663	6.8867	0.00202807	0.0414913
205	COX5A	0.959407	8.28383	0.000731133	0.0255671
206	SLC25A4	1.10564	10.5383	0.000376638	0.0195565
207	DKK3	0.9912	11.5004	0.00096086	0.0287791
208	PRKAG2	1.10087	8.14285	0.00167406	0.0382087
209	ATP5I	0.742678	6.82703	0.00116054	0.0318257
210	NDUFB2	0.672104	7.41293	0.00257789	0.0457106
211	NDUFA4	0.723977	9.79995	0.00116597	0.0318257
212	ATP5C1	0.850246	8.35606	0.000251949	0.0162783
213	KPNA4	0.780694	7.26601	0.0016884	0.0382087
214	RP11-111M22.3	2.08249	3.37362	0.000850038	0.0273608
215	ADAM11	1.14474	5.00001	0.00228431	0.0433386
216	JMJD6	0.909179	6.06491	0.00266446	0.0464014
217	IDH3A	0.829823	6.84976	0.00163989	0.0379047
218	NEXN	0.745152	9.81833	0.000685943	0.0250859
219	PRKY	3.89331	2.82972	0.000394579	0.0199763
220	EIF1AY	9.43308	3.92465	0.000128259	0.0122551
221	TTTY15	5.30316	0.140902	0.00182574	0.0395712
222	RPS4Y1	9.8139	4.10714	0.000245712	0.0162625
223	DDX3Y	8.31558	3.14431	0.000776743	0.0263325
224	USP9Y	7.77248	2.68561	0.00109501	0.0310817
225	KDM5D	7.76107	2.80009	0.0010633	0.030761
226	TXLNG2P	6.43688	1.83766	0.00300102	0.0490576
227	HSPH1	0.964301	6.11896	0.0012127	0.0322625
228	RNLS	1.43662	3.43684	0.00290517	0.04861
229	ACTG1	-0.867947	9.55821	0.000521802	0.0223573
230	TMSB4X	-1.05562	10.2519	0.000279511	0.0171922
231	JAG1	-1.39863	6.67073	0.000213245	0.0152014
232	ADAM33	-1.67693	5.03766	0.00024455	0.0162625
233	LAMC1	-0.808142	8.53589	0.000711463	0.0252788
234	RCN1	-1.14146	6.41938	9.73644e-05	0.0108282
235	SLC44A1	-1.22931	5.85502	0.000203622	0.015097
236	PTMA	-0.892398	8.62507	0.00036069	0.0194378
237	GAS5	-0.960012	5.86282	0.00165419	0.038135
238	METTL7A	-1.33618	7.07918	0.000206494	0.0151443
239	CYFIP1	-1.05313	5.46742	0.000537165	0.0225642
240	RABAC1	-1.19216	5.33518	0.000209271	0.0152014
241	RPSA	-0.739423	9.02059	0.00157665	0.0373332
242	PSD4	-2.1032	2.76	0.000360336	0.0194378
243	S100A4	-1.92365	7.21778	1.79697e-05	0.00507771
244	FHL5	-1.84933	3.45987	0.00238672	0.0441185
245	SBSPON	-2.62213	4.44658	0.000523998	0.0223573
246	GBP2	-1.71578	5.29738	0.000376585	0.0195565
247	NT5E	-1.75479	3.14646	0.00179228	0.039222
248	KLHL42	-1.04346	4.97608	0.00282462	0.0481134
249	ANXA2	-1.28678	8.77319	0.000141094	0.0126779
250	MRGPRF	-2.95591	3.04638	0.000212865	0.0152014
251	LRRC45	-2.35647	2.17884	0.00108842	0.0310464
252	AKR1C3	-2.08681	5.04998	7.56215e-05	0.00960559
253	DLC1	-0.967248	6.03481	0.000825721	0.0270613
254	GLI2	-3.08212	1.46934	0.00117629	0.0318257
255	LZTR1	-0.870437	5.34286	0.0016994	0.0382087
256	STAT6	-1.34206	6.99656	0.000118046	0.011883
257	S100A6	-1.17146	8.98401	9.21013e-05	0.0105901
258	BMP1	-1.349	4.62442	0.000671873	0.0248392
259	LPCAT1	-1.10732	4.78955	0.00157072	0.037258
260	FZD4	-0.959607	6.38204	0.00129051	0.0332419
261	STAB1	-1.82648	6.55557	0.00292992	0.0486618
262	TM4SF1	-1.46003	6.63773	0.00291738	0.0486618
263	KDR	-1.71126	4.88477	0.000184356	0.0143621
264	SH3PXD2A	-1.00288	6.65965	0.0015829	0.0374161
265	S100A9	-3.5408	4.80357	0.000163975	0.0136492
266	SERPINA5	-2.12209	5.12469	0.000189324	0.0144312
267	NRP2	-1.79325	3.92583	0.000481846	0.021648
268	ZNF618	-1.8839	3.12629	0.000713468	0.0252788
269	LINC00341	-1.49684	4.0419	0.00302846	0.0494466
270	ARPC1B	-1.40929	5.22327	0.00154423	0.0369178
271	CD44	-1.36286	5.55908	0.000460677	0.0214793
272	IGHG2	-2.35225	3.66061	0.000250383	0.0162783
273	OGT	-0.826209	7.31129	0.00174474	0.0387585
274	SPATA13	-1.30893	4.15584	0.00150983	0.0365636
275	EPS8	-0.912282	6.70181	0.000659945	0.0245943
276	ALDH1A1	-1.96432	5.94233	9.38993e-06	0.00381495
277	HOXB3	-1.91582	3.37476	0.00043225	0.02086
278	IL33	-1.81339	5.90963	0.00155588	0.0370136
279	FLRT2	-1.82997	4.28858	0.0021804	0.0424585
280	KDELC2	-0.934267	5.67698	0.00196753	0.0405091
281	SERTAD4	-3.45061	2.59303	3.65384e-05	0.00718483
282	SSR4	-0.720633	6.79656	0.00241603	0.0445389
283	LIMA1	-0.97385	5.88081	0.00127429	0.0331854
284	DIAPH2	-1.44941	4.20088	0.000692127	0.025178
285	WDR17	-3.72693	0.672391	0.00196075	0.0405026
286	RECK	-1.26373	4.35043	0.00242533	0.0445893
287	MTURN	-0.866104	6.62663	0.00146918	0.0361775
288	ANXA5	-0.748086	7.8728	0.00110575	0.031191
289	OLFML1	-2.02997	3.91015	0.000129445	0.0122819
290	TBX18	-2.55509	4.69614	1.20594e-05	0.00430584
291	EMILIN1	-2.56248	5.7134	3.19313e-06	0.00228023
292	NFATC4	-1.23699	5.41246	0.00171566	0.0384127
293	SETBP1	-1.401	4.26209	0.000905047	0.0282291
294	BST1	-1.66303	3.3803	0.00139313	0.0349538
295	CTDSP2	-1.126	7.45125	0.000532189	0.0224945
296	FAM107B	-1.89684	4.06292	0.000793257	0.0264781
297	AMIGO2	-2.52653	3.75748	0.00151903	0.0366078
298	ID3	-1.07869	6.88563	0.001636	0.0378793
299	CNRIP1	-1.11909	4.82799	0.00170044	0.0382087
300	NADK	-0.918168	5.85638	0.00215043	0.0422244
301	PRDM6	-2.62974	2.93566	0.00166056	0.0381425
302	CDH11	-1.33888	4.55402	0.00237319	0.0440484
303	PDZRN4	-2.14605	3.24962	0.00184076	0.0396055
304	LZTS2	-1.10018	5.74791	0.00222546	0.0428908
305	ISYNA1	-1.63784	5.46109	0.00153971	0.0369095
306	PFN1	-0.835218	7.68798	0.00169776	0.0382087
307	EPHB6	-1.6551	4.05978	0.000737531	0.0257245
308	ATP8B2	-1.23258	5.90405	0.00108287	0.0310403
309	COL18A1	-1.2294	7.80136	0.000632612	0.0240895
310	FKBP10	-1.24795	5.87484	0.000508173	0.0220284
311	SUMF2	-1.27875	5.78953	0.000299193	0.0177268
312	SP1	-0.819004	5.84594	0.00273333	0.0470633
313	ST6GAL2	-3.46307	2.66143	0.00153465	0.0368533
314	TMTC2	-1.61709	3.34798	0.00296877	0.0488838
315	COMP	-2.53739	5.93029	0.00144685	0.0357823
316	PPP1R9B	-1.00511	5.18702	0.00253014	0.0456262
317	PTPRF	-1.92829	4.46459	0.00018107	0.0142834
318	CDON	-1.44157	3.94755	0.0023815	0.0441185
319	PTGIR	-2.81911	2.83959	0.000405402	0.020297
320	GDPD5	-1.71699	3.09884	0.000986501	0.0291609
321	PIR	-1.67055	3.86392	0.000410931	0.0204879
322	COL15A1	-1.42503	6.89406	6.36009e-05	0.00914892
323	SLC35E2B	-0.766268	5.85211	0.00283998	0.0481134
324	TRAF1	-1.24881	3.93739	0.00194212	0.0405026
325	EPHX1	-1.59314	6.15453	6.10752e-05	0.00891042
326	NUMB	-0.761345	5.67251	0.00259084	0.0457617
327	PRKCDBP	-1.3081	5.84779	0.00136916	0.0347228
328	GRIK1	-3.60033	1.09444	0.00292424	0.0486618
329	FOXS1	-2.20374	2.40912	0.00137995	0.0348663
330	RAB3IL1	-1.40246	3.94408	0.00288202	0.0483952
331	CPXM2	-1.49115	5.53105	0.00119795	0.0320979
332	CLU	-1.54517	9.01987	0.000237625	0.0159609
333	NR2F2	-0.958354	6.3446	0.00211163	0.0420943
334	PLXNA4	-1.2624	5.57059	0.00101096	0.029482
335	ZNF423	-1.74568	3.33916	0.00151347	0.0365636
336	DBN1	-1.15363	5.64457	0.0012638	0.0330288
337	CALHM2	-1.5683	4.26968	0.000695337	0.025178
338	SLC22A3	-2.07412	3.11178	0.000790557	0.0264781
339	LASP1	-1.34641	6.14106	0.000581619	0.0233591
340	TKT	-1.44961	5.99608	9.8473e-05	0.0108625
341	TFE3	-1.03359	6.02445	0.000481092	0.021648
342	CLIC1	-0.749748	7.16714	0.00214117	0.0421369
343	SUSD2	-2.13075	4.86958	0.000674182	0.0248568
344	NRIP2	-2.00542	3.39604	0.000924345	0.0283104
345	STIM1	-1.12971	5.45952	0.000968631	0.028815
346	EMP3	-1.305	5.49944	0.000489966	0.0217962
347	TNRC18	-0.919663	6.17472	0.00225958	0.0433023
348	CRIM1	-1.06244	6.78476	0.000469854	0.0215692
349	CBX6	-0.817661	6.99334	0.00263052	0.0461719
350	LRP1	-1.64168	8.34013	6.47697e-06	0.0032548
351	PTPRS	-1.88066	6.71507	1.78066e-06	0.00169811
352	SERPING1	-1.84963	8.5044	7.43905e-06	0.00348045
353	FAIM2	-2.33002	4.52229	7.25746e-05	0.0094682
354	NPR1	-1.43157	5.47309	0.000215114	0.0152014
355	SUN2	-1.36998	7.23266	2.62658e-05	0.0058937
356	BMP6	-2.65769	2.06693	0.000211286	0.0152014
357	G6PD	-2.08336	4.36385	2.26341e-05	0.00560442
358	EHD2	-1.46353	6.72763	4.72281e-05	0.00800988
359	IFITM3	-1.42786	8.59151	0.000587585	0.0234481
360	TIMP4	-1.33066	5.13568	0.00170374	0.0382087
361	CBS	-1.6706	4.58165	0.000683268	0.0250556
362	C3	-2.27946	9.10344	0.000123527	0.0119715
363	FXYD5	-1.48072	4.84527	0.0018142	0.0394473
364	WASF2	-0.715614	6.92302	0.00217534	0.0424585
365	HDAC7	-0.855854	6.18111	0.00178931	0.039222
366	IP6K1	-1.0506	5.10106	0.00136333	0.0346399
367	ZNF395	-0.965291	5.20881	0.00180877	0.0393922
368	MICALL2	-1.49697	3.99121	0.00114398	0.031612
369	FAXDC2	-0.943077	6.17712	0.00159563	0.0374559
370	PLXND1	-1.23784	6.72661	0.00096755	0.028815
371	DHRS3	-1.20396	5.72628	0.00078368	0.0263325
372	CORO1B	-1.37957	4.71709	0.000300777	0.0177432
373	CYGB	-1.9816	5.60201	4.62569e-05	0.00800988
374	SLC43A3	-2.02693	4.26971	9.01894e-05	0.0104589
375	MXRA8	-1.4118	6.08314	4.07785e-05	0.00768448
376	MVP	-0.964559	6.52848	0.000502808	0.02196
377	SIPA1	-1.11282	4.39782	0.00256885	0.0457106
378	ITPR3	-1.46722	4.41731	0.000311733	0.0181527
379	ACLY	-0.935977	6.24865	0.00107743	0.0310236
380	PHLDB1	-0.822487	6.88416	0.00206174	0.0418101
381	VASN	-1.54481	4.45948	0.000904693	0.0282291
382	PHGDH	-1.96452	4.69229	0.000224074	0.0156713
383	ARHGDIA	-0.87635	6.0027	0.00286939	0.0483025
384	RP11-395B7.7	-0.835536	5.65611	0.00212105	0.0421233
385	ZNF335	-1.08842	3.87724	0.00248713	0.0452692
386	NADSYN1	-1.03361	5.0096	0.00119484	0.0320979
387	LAMP1	-0.690969	7.48615	0.00144786	0.0357823
388	TMBIM1	-0.741062	7.30937	0.000992904	0.0292863
389	EMP2	-0.76189	6.42737	0.00182958	0.0395798
390	SLC16A2	-1.09455	4.44827	0.00195716	0.0405026
391	CAMKK2	-0.900738	5.39817	0.00228898	0.0433386
392	TRAM2	-1.13991	5.36059	0.0013852	0.0349278
393	AHNAK	-0.942581	10.8054	0.000531157	0.0224945
394	SH3BGRL3	-1.62835	5.71767	0.000293059	0.0176712
395	TLE2	-0.981685	6.20968	0.00209511	0.0420943
396	ARHGEF40	-1.10992	5.26104	0.00143223	0.0356513
397	UNC5C	-2.46141	3.87225	5.2186e-06	0.00304538
398	DAP	-1.03836	6.17135	0.000191355	0.0145045
399	SHKBP1	-1.42589	4.1857	0.000266324	0.0168854
400	NAGLU	-1.00002	4.40511	0.00224455	0.043075
401	RPS4X	-0.680729	9.61807	0.00177244	0.0391032
402	RNF145	-0.717944	5.95955	0.00293377	0.0486618
403	DGKA	-1.1246	3.80425	0.00227016	0.0433386
404	RPS19	-0.760292	8.39771	0.000952924	0.0287791
405	ANXA4	-0.94447	5.37561	0.00089783	0.0282291
406	RPS11	-0.636389	9.57338	0.00258006	0.0457106
407	SHMT2	-0.901694	5.18099	0.00247883	0.0452527
408	AXL	-1.55939	6.06239	0.000142061	0.0126808
409	SNHG12	-1.48009	3.36166	0.0014053	0.0350498
410	TNKS1BP1	-1.17581	6.75495	0.000197774	0.0147879
411	SVEP1	-2.03293	5.74756	7.00119e-05	0.00931295
412	NLRP1	-0.854219	5.3378	0.00257125	0.0457106
413	CCDC3	-1.7206	6.61297	0.000270087	0.0170444
414	PRDM16	-2.08671	3.54288	8.96673e-05	0.0104589
415	SLC27A3	-1.48725	4.27929	0.000198364	0.0147879
416	PTRF	-0.874518	9.31789	0.00236717	0.0440484
417	MEGF6	-1.53239	4.79774	0.000677236	0.0249017
418	ABL1	-1.0352	6.1872	0.00262377	0.0461131
419	IGFBP6	-1.88827	7.36949	7.33656e-05	0.00948023
420	KAZALD1	-1.53335	3.20232	0.00232483	0.0435534
421	WBP1L	-0.965789	6.04159	0.0015145	0.0365636
422	IFITM2	-1.43216	7.23194	0.000133938	0.0125329
423	MMP14	-1.9825	6.55922	4.70419e-05	0.00800988
424	TNFAIP8	-1.88818	3.0048	0.000919271	0.0283104
425	TCEAL4	-1.09013	7.90988	0.000226461	0.0157154
426	PLA2G2A	-3.83237	8.63989	5.32417e-05	0.0082206
427	S100A11	-1.51304	6.50542	1.18848e-05	0.00430584
428	EML3	-1.41714	4.92636	8.31332e-05	0.0101617
429	SHISA5	-0.757685	6.59254	0.00170287	0.0382087
430	RPS8	-0.633536	9.46681	0.00298369	0.0489512
431	LOXL3	-1.65972	2.89154	0.00253217	0.0456262
432	SRPX	-2.0047	6.93544	2.80438e-05	0.0058937
433	IL4R	-1.02264	5.00378	0.00220144	0.0426093
434	SUMF1	-0.933292	4.67667	0.00246077	0.0450952
435	TGFBI	-1.22999	6.41501	5.75136e-05	0.00853561
436	C1RL	-2.05934	4.53217	3.1634e-05	0.00640611
437	TBC1D2B	-1.5325	5.31004	2.21009e-05	0.00560442
438	CHD3	-1.33534	6.54955	2.81757e-05	0.0058937
439	SUSD1	-1.76455	3.2569	0.000554124	0.0228521
440	PREX1	-1.07173	5.37446	0.0011618	0.0318257
441	ETV6	-1.04652	4.61142	0.00124082	0.0328175
442	SLC24A3	-2.50872	2.721	0.000256093	0.01639
443	ZHX3	-1.19096	6.06176	0.000115904	0.011883
444	DIAPH1	-0.785589	5.82034	0.0019072	0.0401192
445	RPLP0	-0.849385	9.66616	0.000324053	0.0184738
446	ADH1A	-3.76897	2.05853	0.000531463	0.0224945
447	GMDS	-1.50368	3.51969	0.00201057	0.0412076
448	PPL	-2.2403	4.5356	3.62816e-05	0.00718483
449	PDGFRB	-1.98345	7.35503	5.76823e-05	0.00853561
450	SSBP3	-0.90375	5.60139	0.00285612	0.0481389
451	ADAMTS10	-1.54371	3.586	0.000609598	0.0236992
452	CAP1	-1.27812	7.32047	0.000186788	0.0143673
453	ARF3	-1.04176	5.97372	0.000715044	0.0252788
454	C15orf39	-1.66466	3.59444	0.000561735	0.0229635
455	AOC3	-2.02433	6.96925	3.7967e-05	0.00725544
456	MFGE8	-0.851244	8.84193	0.00237141	0.0440484
457	PLEKHG2	-1.11511	4.94555	0.00210491	0.0420943
458	SORBS3	-1.23544	6.75738	0.000958868	0.0287791
459	ACTN4	-1.23523	7.87646	0.000607879	0.0236992
460	ATG7	-1.28049	3.53725	0.00169607	0.0382087
461	MYH9	-0.980855	9.12744	0.000156587	0.0132786
462	COL4A2	-1.31225	8.71363	2.34981e-05	0.00560442
463	SUSD5	-2.36147	4.8695	1.717e-05	0.0050644
464	ATP2A3	-1.67408	3.71493	0.000236624	0.0159609
465	AUP1	-0.744908	6.37861	0.00268679	0.0465573
466	LSAMP	-2.3697	3.39026	8.89559e-05	0.0104589
467	MIR143HG	-2.25993	4.42038	8.09886e-06	0.00366284
468	WWP2	-1.14766	5.16967	0.00044648	0.0211075
469	PPIB	-1.00296	5.72315	0.000455262	0.0214479
470	PTGIS	-3.27176	6.46306	7.9053e-07	0.00153227
471	AKR1C2	-2.63224	5.85029	2.00249e-06	0.00169811
472	RASA4CP	-1.54023	2.50434	0.00264594	0.0463827
473	NOTCH3	-1.93323	7.01386	1.43296e-05	0.00462915
474	PTMS	-1.19464	7.42525	6.85717e-05	0.00931295
475	H2AFJ	-0.959584	5.79846	0.000414763	0.0205155
476	CRTAP	-0.903781	7.81598	0.00030896	0.0180688
477	COL6A1	-1.49801	8.75428	9.44572e-07	0.00159627
478	AKR1C1	-3.24668	7.20882	8.46978e-08	0.00114918
479	KIRREL	-1.93803	5.62146	8.7815e-06	0.00378684
480	AGA	-1.61859	2.2599	0.00266248	0.0464014
481	MANBA	-0.907247	5.04272	0.00131919	0.0338236
482	CD34	-1.01866	7.84556	0.00217448	0.0424585
483	MARVELD1	-1.32766	5.76901	0.00205954	0.0418101
484	FEZ1	-0.840473	6.37723	0.00216232	0.0423965
485	ITGB5	-1.11581	6.98469	0.00024374	0.0162625
486	SELM	-1.27168	6.78091	0.000423963	0.0205944
487	WFDC1	-2.53256	4.34863	0.00273731	0.047072
488	MYH10	-2.01279	7.87954	0.00168766	0.0382087
489	FAM26E	-1.6718	4.15357	0.000338481	0.0188992
490	MSC	-3.13166	2.75283	0.000229117	0.0157154
491	YWHAH	-0.900002	6.67286	0.00168136	0.0382087
492	PXDC1	-1.08494	5.70999	0.00180324	0.0393349
493	TGFB3	-1.07836	5.82	0.0018236	0.0395712
494	THBS2	-2.43937	6.07884	5.17954e-05	0.0082206
495	BGN	-1.71244	9.10181	4.67373e-05	0.00800988
496	TRAF3IP1	-1.159	4.07128	0.00258065	0.0457106
497	PLCD1	-1.18436	4.01581	0.00137478	0.0348004
498	SEC24D	-1.63028	4.61054	0.000162061	0.0136387
499	NKD1	-2.36046	2.55547	0.000281299	0.0171922
500	YPEL3	-0.985551	5.60244	0.00158864	0.0374234
501	LDOC1	-2.1476	4.64577	0.00149682	0.0364612
502	COL8A1	-1.72406	6.36036	0.000391549	0.0199489
503	SEMA3D	-3.43897	2.25856	0.00184237	0.0396055
504	TIMP1	-1.8524	8.25796	2.11664e-05	0.00560442
505	GRK5	-1.16302	6.27853	0.001183	0.0319104
506	ENG	-1.7302	8.46808	0.000361538	0.0194378
507	IGFBP7	-1.09114	9.7932	0.000392567	0.0199489
508	CARHSP1	-1.32859	4.56061	0.00185889	0.0396055
509	HNMT	-1.3026	5.56017	0.000715438	0.0252788
510	FBLN5	-1.90038	7.69638	8.80036e-05	0.0104589
511	FBLN1	-1.93393	9.43814	7.94468e-05	0.0098893
512	RPL12	-0.661461	9.16132	0.00214287	0.0421369
513	DACT1	-2.35676	3.05458	0.00112365	0.0314993
514	RBP1	-1.49552	4.77042	0.000463366	0.0215307
515	PIP4K2A	-0.764354	5.75227	0.00284488	0.0481134
516	MGP	-2.13989	10.1031	5.0297e-05	0.0082206
517	PRELP	-2.4798	8.82221	1.22478e-06	0.00163232
518	STAT5B	-0.754446	6.53863	0.00230445	0.0433803
519	C1QTNF7	-2.7636	2.94233	5.32789e-05	0.0082206
520	FMOD	-2.41155	7.79797	5.9536e-06	0.00323114
521	L3HYPDH	-1.29101	3.80166	0.000913284	0.0283038
522	IGHG1	-1.72711	4.82836	0.00218007	0.0424585
523	ADAMTSL2	-2.59546	5.51103	0.000278607	0.0171922
524	THBS3	-1.16957	4.97396	0.00175614	0.03887
525	LMF1	-1.88573	3.06102	0.00284709	0.0481134
526	ANTXR1	-1.72616	6.81554	0.00125292	0.0329451
527	PCDH7	-3.76233	2.41393	0.000804424	0.0266854
528	EXT1	-1.11655	5.38469	0.00265951	0.0464014
529	PAMR1	-3.18763	2.98662	0.000621385	0.0239516
530	ECM2	-1.09258	5.12622	0.00241533	0.0445389
531	RBMS3	-0.789361	5.80891	0.00206633	0.0418101
532	PLAGL1	-1.03617	4.24027	0.00147905	0.0362286
533	COL1A2	-1.11949	9.70724	0.000319671	0.0183118
534	ISLR	-1.66307	5.83015	1.61152e-05	0.00496933
535	PCOLCE2	-1.49125	7.26483	0.000354729	0.0194378
536	PROCR	-0.96552	4.62815	0.00249158	0.0452692
537	TIMP2	-1.0998	8.64816	0.000304283	0.0178723
538	SIDT2	-0.865939	5.69436	0.00169439	0.0382087
539	ADAMTS15	-1.17176	5.52153	0.00213243	0.0421233
540	GFRA1	-1.96972	4.78813	0.000780672	0.0263325
541	GAS7	-1.7575	7.22561	0.000230157	0.0157154
542	FSTL1	-0.868719	9.98511	0.000230496	0.0157154
543	SFXN3	-1.44095	5.21726	0.000103648	0.011161
544	NLGN2	-0.934858	4.99493	0.00172328	0.0385117
545	GSN	-1.4153	11.3316	0.000403832	0.0202933
546	ECM1	-1.35859	5.80691	0.000382568	0.0196617
547	TNXA	-1.25544	5.50098	0.000497769	0.0218567
548	TNXB	-1.44836	6.89418	0.00117264	0.0318257
549	ESYT1	-0.772034	6.46147	0.00184689	0.0396055
550	MYOC	-2.84722	4.2794	2.70637e-05	0.0058937
551	WSB1	-0.743257	7.10107	0.00134109	0.0342029
552	TPTEP1	-1.81198	3.79793	0.000396406	0.0199942
553	GYG2	-2.18435	2.02774	0.0025517	0.0456747
554	FAM211A-AS1	-0.823194	6.57214	0.000496465	0.0218567
555	SNX18	-1.88257	4.32115	1.81286e-05	0.00507771
556	NCALD	-1.43691	4.46002	8.16965e-05	0.0100769
557	TIAM1	-1.41112	3.15114	0.00111391	0.0313559
558	GLIPR2	-1.32652	4.6133	0.000470936	0.0215692
559	EPB41L2	-0.801752	6.97237	0.00113479	0.0315966
560	ABI1	-0.88421	5.21086	0.00185943	0.0396055
561	TCF7L2	-1.1105	4.50347	0.00173562	0.0386682
562	TMEM59L	-1.99617	2.13249	0.00227613	0.0433386
563	PCDH18	-2.25391	3.09912	0.0003719	0.0195565
564	UNC119B	-1.26017	4.78829	0.000351666	0.0194378
565	PLA2R1	-1.59407	3.92773	0.000314637	0.0182436
566	NBPF9	-1.09074	4.37523	0.00129021	0.0332419
567	SLC37A3	-0.941513	4.72052	0.00274651	0.0471108
568	FBXO17	-1.99163	3.07097	0.000481816	0.021648
569	EXT2	-0.947057	5.78936	0.000833852	0.0271312
570	DCHS1	-1.23047	4.45387	0.00292268	0.0486618
571	LINC00648	-4.64871	-0.53325	0.00100127	0.0293417
572	LHFPL2	-1.3292	5.13295	0.00076914	0.0262907
573	CGNL1	-1.83483	6.43605	0.000287385	0.0174854
574	PTGER3	-2.76932	2.25957	0.0014912	0.0363896
575	NXPH3	-1.75442	3.73026	0.00283683	0.0481134
576	TBX2	-1.23694	5.36987	0.000920192	0.0283104
577	STARD9	-1.43889	5.64614	0.000838906	0.0271821
578	NPTX2	-1.7765	3.04181	0.00183625	0.0396055
579	PLEKHA6	-1.05723	5.99108	0.00103717	0.0301334
580	KIAA1755	-1.43497	3.45287	0.0021887	0.0425448
581	S100A10	-0.759413	7.46178	0.00218113	0.0424585
582	TCF20	-1.16633	4.49134	0.0012017	0.0320979
583	RASGRP2	-0.950167	4.94627	0.00272103	0.046911
584	TCF21	-1.66944	4.34381	0.000140535	0.0126779
585	SYNGAP1	-1.33883	4.24759	0.000748897	0.0258663
586	TNC	-2.03304	5.3717	0.00296675	0.0488838
587	ART4	-1.94141	3.71913	0.00203359	0.0414913
588	WISP2	-1.83191	6.70878	0.000124534	0.0119835
589	CALD1	-1.20077	9.62601	0.00149089	0.0363896
590	BACE2	-1.18366	5.20858	0.00212219	0.0421233
591	ABI3BP	-1.27482	6.30455	0.00172576	0.0385117
592	DSC3	-3.68086	1.30161	0.00147926	0.0362286
593	SPIDR	-1.04923	5.18661	0.00262347	0.0461131
594	CYP4X1	-1.89218	3.47044	0.000295649	0.0176712
595	FGFBP2	-3.76415	3.46787	5.33176e-05	0.0082206
596	NOTCH2	-1.27584	6.3776	7.11818e-05	0.00937665
597	CCDC50	-0.8942	6.47392	0.00155769	0.0370136
598	EPAS1	-0.846371	9.32219	0.000970551	0.028815
599	GLIPR1	-1.83851	4.75574	0.000122444	0.0119715
600	SH3BGRL	-0.910438	6.42248	0.00108919	0.0310464
601	CDO1	-1.51128	4.54834	0.00221673	0.0427832
602	LMOD1	-1.40971	8.02994	0.00132123	0.0338236
603	RPS12	-0.803073	9.2861	0.00129821	0.0333602
604	LPP	-1.10905	8.13953	0.000722757	0.0254273
605	MCAM	-1.41699	9.27262	0.00120178	0.0320979
606	NEO1	-1.27453	5.63258	0.00209422	0.0420943
607	ITIH3	-2.73989	4.05706	0.00192239	0.0403762
608	MYO1D	-1.54499	5.93339	0.000839424	0.0271821
609	ITGA8	-2.03033	6.41997	0.00114109	0.0315966
610	PPP1R14A	-1.93594	5.66975	0.00292432	0.0486618
611	SNCG	-1.16753	5.49495	0.00294131	0.0486679
612	ACTG2	-3.857	6.81338	0.00200764	0.0412076
613	MIR145	-1.4492	6.48392	0.00110513	0.031191
614	ADARB1	-1.52928	5.38984	0.0016067	0.0375209
615	FLNA	-2.15549	10.3169	6.55309e-05	0.00915189
616	ACTB	-1.3981	10.9317	2.56906e-05	0.0058937
617	LRP10	-1.03512	7.42753	0.000374415	0.0195565
618	NTRK3	-2.24379	4.62258	0.000137694	0.0126232
619	RHOA	-0.714742	8.87934	0.00166143	0.0381425
620	PPIA	-0.629816	8.85091	0.00261378	0.0460568
621	GNG12	-1.05924	6.65109	0.00249894	0.0452938
622	KCNMA1	-1.39126	3.99	0.00229342	0.0433386
623	PKD2	-1.33918	6.1342	0.000178262	0.0141442
624	NT5C3B	-1.06138	4.99794	0.00213287	0.0421233
625	TRPV2	-1.49737	3.61649	0.000879299	0.0280055
626	ZFP36L2	-1.24312	7.40424	0.000438956	0.0210451
627	CEBPD	-1.32104	6.23006	0.000795185	0.0264781
628	CFHR1	-1.68228	3.51792	0.000821827	0.0269989
629	GALNT15	-1.50382	5.52461	0.000703681	0.0252581
630	PGLS	-1.23992	3.95308	0.00165548	0.038135
631	SESTD1	-1.0816	5.61795	0.000808352	0.0266854
632	FMO2	-1.9215	7.02489	0.000615812	0.0238724
633	SPRY1	-1.54485	6.00029	0.000248289	0.0162783
634	JADE1	-1.0079	6.50578	0.000902274	0.0282291
635	CD9	-0.975084	7.08337	0.000175911	0.0140398
636	PDGFRA	-1.89721	6.18	7.07476e-07	0.00153227
637	TCEAL3	-1.05578	6.33432	0.000118235	0.011883
638	VCAN	-1.62347	6.58165	7.20592e-06	0.00348045
639	TRAF5	-2.10407	3.75028	2.30892e-05	0.00560442
640	FN1	-2.37177	10.155	1.98027e-06	0.00169811
641	C2CD2	-1.17713	5.06705	0.000470889	0.0215692
642	EEF1A1	-0.682408	12.1443	0.000777909	0.0263325
643	NRBP2	-0.831985	5.70535	0.00113544	0.0315966
644	VIM	-1.67451	9.61293	5.38687e-06	0.00304538
645	NNMT	-1.42575	6.78494	5.30618e-05	0.0082206
646	CFH	-2.16289	8.59477	1.32337e-06	0.00163232
647	RPS21	-0.718583	7.40494	0.0011276	0.031545
648	PPM1M	-0.986246	4.32381	0.00257799	0.0457106
649	RPS27	-0.593813	9.69446	0.00230534	0.0433803
650	RPS18	-0.780756	9.55952	0.000460247	0.0214793
651	SYTL4	-1.14497	4.48546	0.00248143	0.0452527
652	COL4A1	-1.04973	8.54811	0.0014766	0.0362286
653	VGLL3	-1.36418	4.97171	0.000595395	0.0235943
654	SDK1	-1.69781	3.28162	0.00154822	0.0369178
655	RP11-109L13.1	-2.45368	4.39666	0.000924189	0.0283104
656	PXDN	-0.884233	5.60448	0.00271214	0.046911
657	PCSK7	-2.06286	7.71251	0.000275018	0.0171922
658	TAGLN	-2.02239	10.5474	0.00036916	0.0195565
659	HOXB2	-1.89703	3.27153	0.00154666	0.0369178
660	PRSS23	-0.945703	6.08037	0.00150869	0.0365636
661	TPM4	-1.18305	8.72608	0.000950273	0.0287791
662	TWSG1	-1.16323	5.38941	0.00124485	0.0328232
663	FAT4	-1.3328	4.98841	0.00167017	0.0382087
664	PLS3	-1.52087	7.14551	0.000523066	0.0223573
665	ITPRIPL2	-1.11622	4.21533	0.00212596	0.0421233
666	GUCY1A3	-1.69583	4.97027	0.000169593	0.0138493
667	CC2D2A	-1.40543	4.46281	0.000655722	0.0245943
668	CTSC	-1.36306	4.78975	0.00280761	0.0479165
669	C1orf95	-2.91936	2.63671	0.000860594	0.0276041
670	IRAK1	-1.08421	5.79197	0.00231161	0.0433803
671	OLFML2B	-1.85436	4.08977	0.000708467	0.0252788
672	CST3	-0.817851	8.68737	0.00210798	0.0420943
673	GBP3	-1.61729	3.34204	0.000965506	0.028815
674	MN1	-2.20278	4.06099	0.000503389	0.02196
675	IL6R	-1.48968	3.95647	0.00278051	0.0475137
676	MYOF	-1.48805	5.83009	0.000460024	0.0214793
677	STEAP4	-1.1318	6.37502	0.00207373	0.0418243
678	DAB2	-1.70783	5.23406	0.00299178	0.0489788
679	F13A1	-2.23006	6.41265	0.00221396	0.0427832
680	PTGFR	-4.74781	0.536737	0.00196039	0.0405026
681	AC003090.1	-3.22889	2.03164	0.000579069	0.0233591
682	C10orf54	-1.44969	5.7465	0.00227539	0.0433386
683	TMEM87B	-1.6068	3.59225	0.00145852	0.0359803
684	ATL3	-1.58945	5.87668	0.000169338	0.0138493
685	TCF4	-1.3782	6.31728	0.000169147	0.0138493
686	ITM2A	-1.63353	6.95405	9.40699e-05	0.0107255
687	ALDH1L1	-1.43646	4.72616	0.000900238	0.0282291
688	FBN1	-1.22588	7.4019	0.000354299	0.0194378
689	UST	-2.0496	3.39626	0.000183158	0.0143621
690	CDH19	-1.02613	6.80169	0.00210007	0.0420943
691	RP11-14N7.2	-2.73603	1.40945	0.00271978	0.046911
692	NFASC	-0.959642	6.16224	0.00051635	0.0222467
693	ANGPTL1	-1.43051	5.40614	0.000185242	0.0143621
694	EEF1A1P5	-0.725221	10.0371	0.00129116	0.0332419
695	STK36	-1.11249	3.69297	0.00265842	0.0464014
696	ABCA9	-2.71795	6.03355	1.05885e-06	0.00159627
697	GPC4	-1.08817	4.53989	0.00178424	0.039222
698	DDR2	-1.40565	7.44282	4.43693e-05	0.00800988
699	COL5A2	-1.0965	6.48188	0.000136903	0.0126232
700	SULF1	-1.17136	5.35302	0.000371859	0.0195565
701	IGSF10	-3.1508	4.34922	4.02368e-06	0.00259431
702	FAM114A1	-1.43811	5.16298	0.000120732	0.0119569
703	ABCA6	-1.53286	5.99554	0.000656847	0.0245943
704	FGL2	-1.2258	5.57511	0.000780638	0.0263325
705	DSE	-1.23617	5.42481	0.000958233	0.0287791
706	BNIP3L	-0.897597	6.76901	0.00244173	0.0448301
707	CACHD1	-2.55345	3.16701	0.00080642	0.0266854
708	EBF1	-1.55321	4.72642	0.00049225	0.0218263
709	FRMD6	-1.81393	3.7709	0.00125791	0.0330123
710	ST8SIA1	-1.94927	2.29783	0.00290556	0.04861
711	ABCA10	-2.01761	4.31912	0.00293258	0.0486618
712	SRPX2	-1.94705	3.76404	0.00101257	0.029482
713	CD200	-2.06981	2.6685	0.00101138	0.029482
714	MAML2	-1.36599	3.94737	0.00128203	0.0332419
715	GLT8D2	-1.79567	3.99316	0.000473576	0.0215692
716	TFPI	-1.3942	5.2768	0.0010844	0.0310403
717	CTBP2	-1.08647	5.33971	0.000908142	0.0282607
718	PLSCR4	-1.02235	5.54788	0.00144469	0.0357823
719	NPY1R	-3.44902	2.73822	6.54089e-05	0.00915189
720	RNF122	-1.71723	3.9542	0.000416956	0.0205155
721	RAB32	-1.55183	3.83307	0.000745613	0.0258663
722	PPAPDC1B	-1.68901	3.57805	0.000295085	0.0176712
723	EHBP1L1	-1.22087	6.73285	0.000117352	0.011883
724	GAS1	-3.06572	4.98375	3.42705e-06	0.00232491
725	RARRES1	-4.66765	4.67395	4.61315e-05	0.00800988
726	PABPC1	-0.902623	8.17543	0.000206204	0.0151443
727	PODN	-1.40188	6.29415	0.00139372	0.0349538
728	MAN2B2	-0.837047	6.06752	0.00238365	0.0441185
729	MGAT1	-0.731902	6.86758	0.00289201	0.0485028
730	SELENBP1	-1.0771	5.82265	0.00189676	0.0400238
731	RP11-958N24.2	-1.40185	3.71469	0.00297575	0.0489139
732	TMOD2	-1.45971	5.27655	0.000377638	0.0195565
733	CABLES1	-1.94675	2.5759	0.00195303	0.0405026
734	BIN1	-1.58506	4.17904	0.00159058	0.0374234
735	PPAP2B	-1.34492	7.11428	0.000371682	0.0195565
736	STXBP1	-1.01622	5.53189	0.00118646	0.0319404
737	SCD5	-1.48015	3.55043	0.000931753	0.028473
738	DNASE2	-1.02624	4.94343	0.000975732	0.0289055
739	APCDD1	-1.88615	5.50444	4.88388e-05	0.00808103
740	SNED1	-1.27393	4.36599	0.000749223	0.0258663
741	SPP1	-1.86288	4.44197	0.00246614	0.0450952
742	PLTP	-1.55352	6.17301	0.000831954	0.0271312
743	EMP1	-1.04227	7.80977	0.00200711	0.0412076
744	CD14	-2.11392	4.82155	0.000536962	0.0225642
745	IL10RA	-1.70879	3.94035	0.00115516	0.0317914
746	AOX1	-1.69315	5.68403	9.66919e-05	0.0108282
747	C1S	-1.57489	8.81275	0.000171297	0.0138493
748	FCER1G	-2.14292	3.94353	0.00275793	0.0471874
749	LYVE1	-2.14354	5.90801	0.00185561	0.0396055
750	RNASE1	-1.40333	7.50516	0.00274497	0.0471108
751	NDRG1	-1.07937	7.60724	0.00193426	0.0405026
752	RASA4	-1.18418	4.03053	0.00160154	0.0374649
753	SMIM14	-0.959145	5.50956	0.00139891	0.0350193
754	CRLF1	-2.11202	4.64794	0.000137205	0.0126232
755	CADM3	-1.34716	4.11742	0.00133792	0.0341861
756	PGRMC1	-1.12118	5.69446	0.000850993	0.0273608
757	ADPGK	-1.16361	4.70783	0.00126584	0.0330288
758	MGST1	-2.5568	5.89455	4.29902e-05	0.00788231
759	SSR2	-0.758829	6.54756	0.00110459	0.031191
760	SMAD3	-1.14222	5.85431	7.60797e-05	0.00960559
761	LHFP	-1.19464	7.00601	2.62617e-05	0.0058937
762	TRADD	-1.13316	3.5885	0.00256939	0.0457106
763	RGL3	-1.46172	3.50908	0.000444253	0.0211075
764	SLPI	-2.88092	2.21016	0.00021455	0.0152014
765	IQGAP1	-1.53919	7.18265	1.37946e-05	0.00456499
766	ADH1B	-3.44824	8.5967	5.72215e-07	0.00153227
767	CNN3	-1.03103	7.30877	0.000132791	0.0125118
768	TRIM38	-1.08867	4.36606	0.0017557	0.03887
769	FOXC1	-1.91544	4.69696	2.35445e-05	0.00560442
770	KCTD15	-1.34515	4.69419	0.000319863	0.0183118
771	ABCA8	-1.78057	7.07698	1.90642e-06	0.00169811
772	FAM109B	-1.41921	3.57794	0.000605183	0.0236992
773	ADAMTS2	-1.66831	5.07259	8.93122e-06	0.00378684
774	VSIG10	-1.03654	3.83924	0.00254047	0.0456747
775	PYGL	-1.83471	4.15773	6.87625e-05	0.00931295
776	MEIS2	-0.994151	4.86504	0.000723387	0.0254273
777	CLDN11	-2.33447	3.44463	0.000150349	0.0128297
778	ADH1C	-3.42059	1.95738	0.000337635	0.0188992
779	IL1R1	-1.71071	6.52864	2.82349e-05	0.0058937
780	LPAR1	-1.31222	5.45539	0.0018759	0.0397726
781	CTSK	-1.55395	4.91759	0.000473734	0.0215692
782	PDE4A	-1.32524	4.03938	0.00213723	0.0421369
783	SPARCL1	-1.24905	10.5902	0.00143467	0.0356513
784	VIT	-1.88101	4.67957	0.000359677	0.0194378
785	CYP26B1	-1.74673	3.92801	0.000945056	0.0286918
786	COL8A2	-1.46282	3.72759	0.00257945	0.0457106
787	CARD6	-1.29785	4.08606	0.00271533	0.046911
788	CTB-63M22.1	-0.986262	4.91042	0.00193854	0.0405026
789	RPS17	-0.6753	7.96296	0.00229057	0.0433386
790	RPS6	-0.623706	9.93995	0.00224158	0.043075
791	ZFP36L1	-1.19034	7.07309	0.00219809	0.0426052
792	CYBRD1	-1.84285	7.93486	2.88799e-05	0.00593701
793	DCN	-1.60392	10.6822	1.5407e-05	0.00486145
794	SLC25A43	-1.46724	3.16026	0.00299258	0.0489788
795	SCARA3	-2.13533	4.535	0.000251841	0.0162783
796	WIPF1	-1.33305	5.52387	0.000216743	0.0152371
797	NEGR1	-1.40802	5.31397	0.000193707	0.0146012
798	DAPK1	-1.48561	3.95653	0.000769265	0.0262907
799	ATP6AP2	-0.756567	6.37731	0.00230236	0.0433803
800	NFE2L2	-0.7047	6.94057	0.001879	0.0397726
801	ANXA1	-1.7397	7.01687	6.35714e-06	0.0032548
802	SNX33	-1.3158	5.19313	0.000119428	0.0119147
803	SCARA5	-2.66658	6.90957	2.83491e-07	0.00153227
804	COL14A1	-1.285	7.28685	1.02371e-05	0.00396847
805	PTPRA	-1.03812	5.99549	0.000122718	0.0119715
806	PDIA4	-0.88692	5.84827	0.00074808	0.0258663
807	MPZL1	-1.9544	6.23735	2.62582e-06	0.00197928
808	ESR1	-2.32149	2.22906	0.000547586	0.0228098
809	OLFML3	-2.06388	5.82032	2.32271e-06	0.0018538
810	FTL	-1.48652	10.4581	2.23515e-05	0.00560442
811	C1R	-1.95744	8.66289	1.11867e-05	0.00421616
812	SERPINF1	-1.778	8.28185	1.68002e-05	0.0050644
813	FCGRT	-0.950188	6.64693	0.000656336	0.0245943
814	NUPR1	-1.16794	6.71703	6.9721e-05	0.00931295
815	MMP2	-1.49714	7.90711	9.55987e-06	0.00381495
816	EFEMP1	-2.16881	7.71605	5.95715e-07	0.00153227
817	CDH6	-2.57959	3.09619	5.41063e-05	0.00824848
818	ST6GALNAC6	-0.863783	6.66291	0.000433557	0.02086
819	PID1	-2.36265	4.25038	4.20658e-06	0.00259431
820	COL6A2	-1.73368	9.20012	1.58916e-06	0.00169811
821	EEF1A1P6	-0.810922	8.64715	0.000774544	0.0263325
822	LGMN	-0.879803	6.64027	0.000702708	0.0252581
823	MAP3K12	-1.42363	3.84987	0.000557118	0.022906
824	AKAP12	-1.02505	7.30568	0.000148764	0.0128297
825	CMKLR1	-0.943417	5.05841	0.00126305	0.0330288
826	CTD-2303H24.2	-2.4199	1.2116	0.00287773	0.0483829
827	TC2N	-1.95084	3.99245	0.00109245	0.0310742
828	C7	-2.83885	10.0075	3.51119e-07	0.00153227
829	BICC1	-1.7857	4.38086	0.000115568	0.011883
830	SIRPA	-0.950689	6.04263	0.000959293	0.0287791
831	SPON1	-1.30186	5.88445	0.000549735	0.0228098
832	GLUL	-0.687082	9.38903	0.00228435	0.0433386

## Sheet: Fig  5A
Order	Name	logFC (HF vs nonHF)	Average count	P.Value	FDR
1	hsa-miR-188-5p	1.21286	2.07038	0.00317705	0.0397131
2	hsa-miR-486-3p	2.13702	1.6638	0.00395653	0.0440089
3	hsa-miR-133a-3p	1.28713	12.5183	0.00104637	0.0210503
4	hsa-miR-187-3p	2.30704	7.05715	0.00326229	0.039733
5	hsa-miR-3200-3p	1.19719	3.30319	0.00238403	0.0343156
6	hsa-let-7g-3p	1.52167	3.43017	0.00106359	0.0210503
7	hsa-miR-1307-5p	3.05842	7.1971	1.84357e-06	0.000437849
8	hsa-miR-133a-5p	1.59764	7.99932	0.000266518	0.0132519
9	hsa-miR-133b	1.57152	4.24664	0.000777045	0.0197078
10	hsa-miR-652-5p	1.25166	2.17646	0.00273817	0.0361287
11	hsa-miR-98-3p	1.36252	3.42435	0.000503699	0.0161119
12	hsa-miR-499a-3p	1.63464	4.96823	0.000193952	0.0132519
13	hsa-miR-2114-5p	3.08986	0.343761	0.00453707	0.0478913
14	hsa-miR-1	1.02057	16.5611	0.00398396	0.0440089
15	hsa-miR-22-3p	0.845775	11.7762	0.0027199	0.0361287
16	hsa-let-7i-3p	0.933302	6.87621	0.0017115	0.0270988
17	hsa-miR-378d	0.991868	3.70259	0.00436856	0.0471606
18	hsa-miR-30a-5p	0.76331	13.3934	0.0012632	0.0214293
19	hsa-miR-30e-5p	0.948598	13.795	0.000906017	0.0205346
20	hsa-miR-30b-5p	1.12154	10.6929	0.000250034	0.0132519
21	hsa-miR-30c-5p	1.02516	10.8383	0.000452193	0.0161119
22	hsa-miR-193a-5p	-1.85481	6.72059	0.000951075	0.0205346
23	hsa-miR-193b-5p	-2.17194	3.79619	0.000933949	0.0205346
24	hsa-miR-25-5p	-1.7079	1.47051	0.0046963	0.0484944
25	hsa-miR-423-5p	-1.69901	7.51917	0.000444976	0.0161119
26	hsa-miR-744-5p	-1.60172	6.22756	0.00162033	0.0265399
27	hsa-miR-193b-3p	-1.16357	4.15083	0.00395144	0.0440089
28	hsa-miR-615-3p	-1.90665	1.70743	0.00183954	0.0281864
29	hsa-miR-1247-5p	-3.20663	2.7684	0.000788313	0.0197078
30	hsa-miR-1260b	-1.61312	1.69969	0.000653548	0.0194022
31	hsa-miR-501-3p	-1.26874	3.22291	0.00307435	0.039468
32	hsa-miR-320b	-2.0221	2.29135	0.001116	0.021204
33	hsa-miR-320a	-2.07068	10.1218	5.21177e-05	0.00825196
34	hsa-miR-423-3p	-1.23186	8.08588	0.00120461	0.0214293
35	hsa-miR-320d	-1.32321	1.76525	0.00367842	0.0436812
36	hsa-miR-125b-1-3p	-1.45692	5.79147	0.00074134	0.0197078
37	hsa-miR-1180-3p	-1.66469	4.33323	0.000508796	0.0161119
38	hsa-miR-92b-3p	-1.94929	6.22334	0.000250842	0.0132519
39	hsa-miR-92a-3p	-1.55342	10.8601	0.000153807	0.0132519
40	hsa-miR-4454	-4.09577	6.33736	1.36054e-06	0.000437849
41	hsa-let-7e-5p	-0.899878	11.8409	0.000278987	0.0132519
42	hsa-let-7b-5p	-1.34158	14.2897	0.000238734	0.0132519
43	hsa-miR-574-5p	-1.09797	5.12074	0.00258585	0.0361259
44	hsa-let-7c-5p	-1.00978	13.2147	0.00124332	0.0214293
45	hsa-let-7a-5p	-0.865314	15.3702	0.000310501	0.013408
46	hsa-let-7i-5p	-0.832287	13.4676	0.00216491	0.0321354
47	hsa-let-7g-5p	-0.610511	11.9761	0.00482442	0.0487575
