# Supplementary material for: Altered microRNA and mRNA profiles during heart failure in the human sinoatrial node
Source: Sci Rep. 2021 Sep 29;11:19328. doi: 10.1038/s41598-021-98580-x (PMC8481550; doi:10.1038/s41598-021-98580-x)
Supplement: Supplementary file 3 — Supplementary Information 3. [file 41598_2021_98580_MOESM3_ESM.xlsx]

## Sheet: Table legends
Online Table 2. Significantly altered miRs and IPA predicted mRNAs altered in HF vs nHF human SAN available as external data sets. Table shows 7 miRs and 38 mRNAs which are both significantly altered in the HF human SAN. These 38 mRNAs have been experimentally confirmed to be targets of these 7 miRs according to the IPA database.
Online Table 3. miR abundance (top 50) in SAN and RA of HF and nHF human hearts available as external data sets. Relative miR expression levels in HF and nHF SAN and RA samples listed in order of abundance. miR abundance is presented as the log2 voom normalized counts as described in the methods.
Online Table 4. Ion channels and related pathways predicted to be targets of significantly altered miRs in HF vs nHF human SAN available as external data sets. List of all miRs targeting ion channels and connexins in the SAN along with their predicted mRNA targets and related pathways. mRNA targets were predicted by TargetScan human database.
Online Table 5. Significantly altered miRs presented in Figure 8 available as external data sets. List of all miRs with their seed sequence and experiment logFC.

## Sheet: Table 2
Significant altered miRs in HF vs nHF human SAN			Predicted mRNA (significantly altered in HF vs nHF human SAN)
ID	Symbol	Expr Log Ratio	ID	Symbol	Expr Log Ratio	Pathway
hsa-let-7b-5p	let-7a-5p (and other miRNAs w/seed GAGGUAG)	-1.342	ENSG00000166106	ADAMTS15	-1.172	Axonal Guidance Signaling
hsa-let-7b-5p	let-7a-5p (and other miRNAs w/seed GAGGUAG)	-1.342	ENSG00000087116	ADAMTS2	-1.668	Axonal Guidance Signaling
hsa-let-7b-5p	let-7a-5p (and other miRNAs w/seed GAGGUAG)	-1.342	ENSG00000153048	CARHSP1	-1.329
hsa-let-7b-5p	let-7a-5p (and other miRNAs w/seed GAGGUAG)	-1.342	ENSG00000164692	COL1A2	-1.119	Apelin Liver Signaling Pathway,Atherosclerosis Signaling,Dendritic Cell Maturation,GP6 Signaling Pathway,Hepatic Fibrosis / Hepatic Stellate Cell Activation,Hepatic Fibrosis Signaling Pathway,HOTAIR Regulatory Pathway,Intrinsic Prothrombin Activation Pathway,Natural Killer Cell Signaling
hsa-let-7b-5p	let-7a-5p (and other miRNAs w/seed GAGGUAG)	-1.342	ENSG00000187498	COL4A1	-1.05	GP6 Signaling Pathway,Hepatic Fibrosis / Hepatic Stellate Cell Activation
hsa-let-7b-5p	let-7a-5p (and other miRNAs w/seed GAGGUAG)	-1.342	ENSG00000134871	COL4A2	-1.312	GP6 Signaling Pathway,Hepatic Fibrosis / Hepatic Stellate Cell Activation
hsa-let-7b-5p	let-7a-5p (and other miRNAs w/seed GAGGUAG)	-1.342	ENSG00000204262	COL5A2	-1.097	GP6 Signaling Pathway,Hepatic Fibrosis / Hepatic Stellate Cell Activation
hsa-let-7b-5p	let-7a-5p (and other miRNAs w/seed GAGGUAG)	-1.342	ENSG00000144810	COL8A1	-1.724	GP6 Signaling Pathway,Hepatic Fibrosis / Hepatic Stellate Cell Activation
hsa-let-7b-5p	let-7a-5p (and other miRNAs w/seed GAGGUAG)	-1.342	ENSG00000170275	CRTAP	-0.904
hsa-let-7b-5p	let-7a-5p (and other miRNAs w/seed GAGGUAG)	-1.342	ENSG00000135862	LAMC1	-0.808	Agrin Interactions at Neuromuscular Junction,CDK5 Signaling,GP6 Signaling Pathway
hsa-let-7b-5p	let-7a-5p (and other miRNAs w/seed GAGGUAG)	-1.342	ENSG00000101856	PGRMC1	-1.121
hsa-let-7b-5p	let-7a-5p (and other miRNAs w/seed GAGGUAG)	-1.342	ENSG00000130508	PXDN	-0.884
hsa-let-7b-5p	let-7a-5p (and other miRNAs w/seed GAGGUAG)	-1.342	ENSG00000152061	RABGAP1L	1.416
hsa-let-7b-5p	let-7a-5p (and other miRNAs w/seed GAGGUAG)	-1.342	ENSG00000149591	TAGLN	-2.022
hsa-let-7b-5p	let-7a-5p (and other miRNAs w/seed GAGGUAG)	-1.342	ENSG00000038427	VCAN	-1.623
hsa-let-7b-5p	let-7a-5p (and other miRNAs w/seed GAGGUAG)	-1.342	ENSG00000026025	VIM	-1.675	14-3-3-mediated Signaling,Endocannabinoid Cancer Inhibition Pathway,HOTAIR Regulatory Pathway,ILK Signaling,Signaling by Rho Family GTPases
hsa-miR-1	miR-1-3p (and other miRNAs w/seed GGAAUGU)	1.021	ENSG00000159322	ADPGK	-1.164	Pyridoxal 5'-phosphate Salvage Pathway,Salvage Pathways of Pyrimidine Ribonucleotides
hsa-miR-1	miR-1-3p (and other miRNAs w/seed GGAAUGU)	1.021	ENSG00000182718	ANXA2	-1.287	BAG2 Signaling Pathway,Osteoarthritis Pathway
hsa-miR-1	miR-1-3p (and other miRNAs w/seed GGAAUGU)	1.021	ENSG00000134287	ARF3	-1.042	Integrin Signaling
hsa-miR-1	miR-1-3p (and other miRNAs w/seed GGAAUGU)	1.021	ENSG00000167601	AXL	-1.559	IL-15 Production,Necroptosis Signaling Pathway,Sperm Motility
hsa-miR-1	miR-1-3p (and other miRNAs w/seed GGAAUGU)	1.021	ENSG00000131236	CAP1	-1.278	Ephrin B Signaling
hsa-miR-1	miR-1-3p (and other miRNAs w/seed GGAAUGU)	1.021	ENSG00000117519	CNN3	-1.031
hsa-miR-1	miR-1-3p (and other miRNAs w/seed GGAAUGU)	1.021	ENSG00000109861	CTSC	-1.363	Autophagy,Phagosome Maturation
hsa-miR-1	miR-1-3p (and other miRNAs w/seed GGAAUGU)	1.021	ENSG00000091831	ESR1	-2.321	Aryl Hydrocarbon Receptor Signaling,eNOS Signaling,ERK/MAPK Signaling,Estrogen Receptor Signaling,Estrogen-Dependent Breast Cancer Signaling,Estrogen-mediated S-phase Entry,Glucocorticoid Receptor Signaling,Hepatic Cholestasis,HOTAIR Regulatory Pathway,RhoGDI Signaling,Systemic Lupus Erythematosus In T Cell Signaling Pathway
hsa-miR-1	miR-1-3p (and other miRNAs w/seed GGAAUGU)	1.021	ENSG00000163430	FSTL1	-0.869
hsa-miR-1	miR-1-3p (and other miRNAs w/seed GGAAUGU)	1.021	ENSG00000160211	G6PD	-2.083	Pentose Phosphate Pathway,Pentose Phosphate Pathway (Oxidative Branch),Sirtuin Signaling Pathway
hsa-miR-1	miR-1-3p (and other miRNAs w/seed GGAAUGU)	1.021	ENSG00000087448	KLHL42	-1.043
hsa-miR-1	miR-1-3p (and other miRNAs w/seed GGAAUGU)	1.021	ENSG00000002834	LASP1	-1.346	IL-8 Signaling
hsa-miR-1	miR-1-3p (and other miRNAs w/seed GGAAUGU)	1.021	ENSG00000123384	LRP1	-1.642	Colorectal Cancer Metastasis Signaling,Factors Promoting Cardiogenesis in Vertebrates,Inhibition of Matrix Metalloproteases,Iron homeostasis signaling pathway,Molecular Mechanisms of Cancer,Osteoarthritis Pathway,Role of Macrophages, Fibroblasts and Endothelial Cells in Rheumatoid Arthritis,Role of Osteoblasts, Osteoclasts and Chondrocytes in Rheumatoid Arthritis,Synaptogenesis Signaling Pathway,…
hsa-miR-1	miR-1-3p (and other miRNAs w/seed GGAAUGU)	1.021	ENSG00000134250	NOTCH2	-1.276	Epithelial Adherens Junction Signaling,Notch Signaling,Regulation of the Epithelial-Mesenchymal Transition Pathway,Th1 and Th2 Activation Pathway,Th1 Pathway,Th2 Pathway
hsa-miR-1	miR-1-3p (and other miRNAs w/seed GGAAUGU)	1.021	ENSG00000074181	NOTCH3	-1.933	Epithelial Adherens Junction Signaling,Notch Signaling,Regulation of the Epithelial-Mesenchymal Transition Pathway,Th1 and Th2 Activation Pathway,Th1 Pathway,Th2 Pathway
hsa-miR-1	miR-1-3p (and other miRNAs w/seed GGAAUGU)	1.021	ENSG00000090924	PLEKHG2	-1.115
hsa-miR-1	miR-1-3p (and other miRNAs w/seed GGAAUGU)	1.021	ENSG00000166794	PPIB	-1.003	Activation of IRF by Cytosolic Pattern Recognition Receptors,NRF2-mediated Oxidative Stress Response
hsa-miR-1	miR-1-3p (and other miRNAs w/seed GGAAUGU)	1.021	ENSG00000124126	PREX1	-1.072
hsa-miR-1	miR-1-3p (and other miRNAs w/seed GGAAUGU)	1.021	ENSG00000187514	PTMA	-0.892
hsa-miR-1	miR-1-3p (and other miRNAs w/seed GGAAUGU)	1.021	ENSG00000142949	PTPRF	-1.928	3-phosphoinositide Biosynthesis,3-phosphoinositide Degradation,D-myo-inositol (1,4,5,6)-Tetrakisphosphate Biosynthesis,D-myo-inositol (3,4,5,6)-tetrakisphosphate Biosynthesis,D-myo-inositol-5-phosphate Metabolism,Insulin Receptor Signaling,Protein Kinase A Signaling,Superpathway of Inositol Phosphate Compounds
hsa-miR-1	miR-1-3p (and other miRNAs w/seed GGAAUGU)	1.021	ENSG00000152061	RABGAP1L	1.416
hsa-miR-1	miR-1-3p (and other miRNAs w/seed GGAAUGU)	1.021	ENSG00000142669	SH3BGRL3	-1.628
hsa-miR-1	miR-1-3p (and other miRNAs w/seed GGAAUGU)	1.021	ENSG00000174032	SLC25A30	1.239
hsa-miR-1	miR-1-3p (and other miRNAs w/seed GGAAUGU)	1.021	ENSG00000070214	SLC44A1	-1.229
hsa-miR-1	miR-1-3p (and other miRNAs w/seed GGAAUGU)	1.021	ENSG00000205542	TMSB10/TMSB4X	-1.056	Actin Cytoskeleton Signaling,ILK Signaling
hsa-miR-1	miR-1-3p (and other miRNAs w/seed GGAAUGU)	1.021	ENSG00000167460	TPM4	-1.183	Calcium Signaling
hsa-miR-1	miR-1-3p (and other miRNAs w/seed GGAAUGU)	1.021	ENSG00000111962	UST	-2.05	Chondroitin Sulfate Biosynthesis,Chondroitin Sulfate Biosynthesis (Late Stages),Dermatan Sulfate Biosynthesis,Dermatan Sulfate Biosynthesis (Late Stages),Heparan Sulfate Biosynthesis,Heparan Sulfate Biosynthesis (Late Stages),LPS/IL-1 Mediated Inhibition of RXR Function,Xenobiotic Metabolism CAR Signaling Pathway,Xenobiotic Metabolism PXR Signaling Pathway,Xenobiotic Metabolism Signaling
hsa-miR-133b	miR-133a-3p (and other miRNAs w/seed UUGGUCC)	1.572	ENSG00000100968	NFATC4	-1.237	Adipogenesis pathway,April Mediated Signaling,Axonal Guidance Signaling,B Cell Activating Factor Signaling,B Cell Receptor Signaling,Calcium Signaling,Cardiac Hypertrophy Signaling,Cardiac Hypertrophy Signaling (Enhanced),CD28 Signaling in T Helper Cells,fMLP Signaling in Neutrophils,Glucocorticoid Receptor Signaling,Gαq Signaling,iCOS-iCOSL Signaling in T Helper Cells,IL-4 Signaling,Natural Kill…
hsa-miR-133b	miR-133a-3p (and other miRNAs w/seed UUGGUCC)	1.572	ENSG00000067560	RHOA	-0.715	Actin Cytoskeleton Signaling,Actin Nucleation by ARP-WASP Complex,Axonal Guidance Signaling,Breast Cancer Regulation by Stathmin1,Cardiac Hypertrophy Signaling,Cardiac Hypertrophy Signaling (Enhanced),CCR3 Signaling in Eosinophils,Chemokine Signaling,Cholecystokinin/Gastrin-mediated Signaling,Colorectal Cancer Metastasis Signaling,CXCR4 Signaling,Endocannabinoid Cancer Inhibition Pathway,Endocann…
hsa-miR-193b-3p	miR-193a-3p (and other miRNAs w/seed ACUGGCC)	-1.164	ENSG00000178568	ERBB4	1.313	Agrin Interactions at Neuromuscular Junction,ErbB Signaling,ErbB4 Signaling,IL-15 Production,Neuregulin Signaling,Sperm Motility
hsa-miR-193b-3p	miR-193a-3p (and other miRNAs w/seed ACUGGCC)	-1.164	ENSG00000091831	ESR1	-2.321	Aryl Hydrocarbon Receptor Signaling,eNOS Signaling,ERK/MAPK Signaling,Estrogen Receptor Signaling,Estrogen-Dependent Breast Cancer Signaling,Estrogen-mediated S-phase Entry,Glucocorticoid Receptor Signaling,Hepatic Cholestasis,HOTAIR Regulatory Pathway,RhoGDI Signaling,Systemic Lupus Erythematosus In T Cell Signaling Pathway
hsa-miR-22-3p	miR-22-3p (miRNAs w/seed AGCUGCC)	0.846	ENSG00000091831	ESR1	-2.321	Aryl Hydrocarbon Receptor Signaling,eNOS Signaling,ERK/MAPK Signaling,Estrogen Receptor Signaling,Estrogen-Dependent Breast Cancer Signaling,Estrogen-mediated S-phase Entry,Glucocorticoid Receptor Signaling,Hepatic Cholestasis,HOTAIR Regulatory Pathway,RhoGDI Signaling,Systemic Lupus Erythematosus In T Cell Signaling Pathway
hsa-miR-30b-5p	miR-30c-5p (and other miRNAs w/seed GUAAACA)	1.122	ENSG00000166106	ADAMTS15	-1.172	Axonal Guidance Signaling
hsa-miR-30b-5p	miR-30c-5p (and other miRNAs w/seed GUAAACA)	1.122	ENSG00000087116	ADAMTS2	-1.668	Axonal Guidance Signaling
hsa-miR-30b-5p	miR-30c-5p (and other miRNAs w/seed GUAAACA)	1.122	ENSG00000159322	ADPGK	-1.164	Pyridoxal 5'-phosphate Salvage Pathway,Salvage Pathways of Pyrimidine Ribonucleotides
hsa-miR-30b-5p	miR-30c-5p (and other miRNAs w/seed GUAAACA)	1.122	ENSG00000164692	COL1A2	-1.119	Apelin Liver Signaling Pathway,Atherosclerosis Signaling,Dendritic Cell Maturation,GP6 Signaling Pathway,Hepatic Fibrosis / Hepatic Stellate Cell Activation,Hepatic Fibrosis Signaling Pathway,HOTAIR Regulatory Pathway,Intrinsic Prothrombin Activation Pathway,Natural Killer Cell Signaling
hsa-miR-30b-5p	miR-30c-5p (and other miRNAs w/seed GUAAACA)	1.122	ENSG00000187498	COL4A1	-1.05	GP6 Signaling Pathway,Hepatic Fibrosis / Hepatic Stellate Cell Activation
hsa-miR-30b-5p	miR-30c-5p (and other miRNAs w/seed GUAAACA)	1.122	ENSG00000134871	COL4A2	-1.312	GP6 Signaling Pathway,Hepatic Fibrosis / Hepatic Stellate Cell Activation
hsa-miR-30b-5p	miR-30c-5p (and other miRNAs w/seed GUAAACA)	1.122	ENSG00000204262	COL5A2	-1.097	GP6 Signaling Pathway,Hepatic Fibrosis / Hepatic Stellate Cell Activation
hsa-miR-30b-5p	miR-30c-5p (and other miRNAs w/seed GUAAACA)	1.122	ENSG00000144810	COL8A1	-1.724	GP6 Signaling Pathway,Hepatic Fibrosis / Hepatic Stellate Cell Activation
hsa-miR-30b-5p	miR-30c-5p (and other miRNAs w/seed GUAAACA)	1.122	ENSG00000170275	CRTAP	-0.904
hsa-miR-30b-5p	miR-30c-5p (and other miRNAs w/seed GUAAACA)	1.122	ENSG00000135862	LAMC1	-0.808	Agrin Interactions at Neuromuscular Junction,CDK5 Signaling,GP6 Signaling Pathway
hsa-miR-30b-5p	miR-30c-5p (and other miRNAs w/seed GUAAACA)	1.122	ENSG00000135318	NT5E	-1.755	Adenosine Nucleotides Degradation II,Guanosine Nucleotides Degradation III,NAD Salvage Pathway II,Purine Nucleotides Degradation II (Aerobic),Urate Biosynthesis/Inosine 5'-phosphate Degradation
hsa-miR-30b-5p	miR-30c-5p (and other miRNAs w/seed GUAAACA)	1.122	ENSG00000178202	POGLUT3	-0.934
hsa-miR-30b-5p	miR-30c-5p (and other miRNAs w/seed GUAAACA)	1.122	ENSG00000038427	VCAN	-1.623
hsa-miR-320a	miR-320b (and other miRNAs w/seed AAAGCUG)	-2.071	ENSG00000149591	TAGLN	-2.022
hsa-miR-320a	miR-320b (and other miRNAs w/seed AAAGCUG)	-2.071	ENSG00000026025	VIM	-1.675	14-3-3-mediated Signaling,Endocannabinoid Cancer Inhibition Pathway,HOTAIR Regulatory Pathway,ILK Signaling,Signaling by Rho Family GTPases

## Sheet: Table 3
miR rank	nHF SAN	miR abundance	HF SAN	miR abundance	nHF RA	miR abundance	HF RA	miR abundance
1	hsa-miR-143-3p	17.49	hsa-miR-143-3p	17.25	hsa-miR-1	17.19	hsa-miR-1	17.63
2	hsa-miR-125b-5p	16.43	hsa-miR-1	17	hsa-miR-143-3p	16.63	hsa-miR-143-3p	16.73
3	hsa-miR-1	16.22	hsa-miR-126-3p	16.16	hsa-miR-125b-5p	16.28	hsa-miR-126-3p	16.32
4	hsa-let-7a-5p	15.62	hsa-miR-125b-5p	16.14	hsa-miR-126-3p	16.27	hsa-miR-125b-5p	15.93
5	hsa-miR-126-3p	15.52	hsa-let-7a-5p	15	hsa-let-7a-5p	15.36	hsa-miR-126-5p	15.03
6	hsa-miR-125a-5p	15.12	hsa-miR-126-5p	14.98	hsa-miR-126-5p	14.96	hsa-let-7a-5p	14.94
7	hsa-miR-26a-5p	14.97	hsa-miR-26a-5p	14.91	hsa-miR-26a-5p	14.9	hsa-miR-26a-5p	14.82
8	hsa-miR-21-5p	14.89	hsa-miR-21-5p	14.86	hsa-miR-125a-5p	14.73	hsa-miR-30e-5p	14.66
9	hsa-let-7f-5p	14.77	hsa-miR-26b-5p	14.52	hsa-miR-30e-5p	14.6	hsa-miR-26b-5p	14.51
10	hsa-let-7b-5p	14.66	hsa-miR-125a-5p	14.51	hsa-miR-26b-5p	14.56	hsa-let-7f-5p	14.48
11	hsa-miR-26b-5p	14.63	hsa-let-7f-5p	14.37	hsa-let-7f-5p	14.54	hsa-miR-30d-5p	14.42
12	hsa-miR-126-5p	14.42	hsa-miR-29c-3p	14.27	hsa-miR-29c-3p	14.53	hsa-miR-29c-3p	14.38
13	hsa-miR-30d-5p	14.03	hsa-miR-27b-3p	14.25	hsa-miR-30d-5p	14.49	hsa-miR-125a-5p	14.38
14	hsa-miR-27b-3p	14.03	hsa-miR-30e-5p	14.2	hsa-miR-21-5p	14.38	hsa-miR-27b-3p	14.3
15	hsa-miR-29c-3p	13.86	hsa-miR-16-5p	14.04	hsa-let-7b-5p	14.33	hsa-miR-21-5p	14.21
16	hsa-miR-16-5p	13.85	hsa-miR-30d-5p	14.02	hsa-miR-27b-3p	14.12	hsa-miR-30a-5p	13.94
17	hsa-let-7i-5p	13.75	hsa-miR-29a-3p	13.89	hsa-miR-16-5p	14.03	hsa-miR-16-5p	13.87
18	hsa-let-7c-5p	13.54	hsa-miR-30a-5p	13.72	hsa-miR-208a-3p	13.74	hsa-miR-133a-3p	13.82
19	hsa-miR-145-5p	13.51	hsa-let-7b-5p	13.71	hsa-miR-30a-5p	13.72	hsa-miR-29a-3p	13.57
20	hsa-miR-30e-5p	13.5	hsa-miR-23a-3p	13.53	hsa-miR-29a-3p	13.61	hsa-let-7b-5p	13.44
21	hsa-miR-29a-3p	13.5	hsa-miR-145-5p	13.29	hsa-miR-133a-3p	13.59	hsa-miR-23a-3p	13.37
22	hsa-miR-23a-3p	13.41	hsa-let-7i-5p	13.11	hsa-miR-23a-3p	13.21	hsa-miR-208a-3p	13.24
23	hsa-miR-30a-5p	13.17	hsa-miR-133a-3p	13.07	hsa-let-7i-5p	13.19	hsa-miR-23b-3p	12.68
24	hsa-miR-103a-3p	12.62	hsa-miR-208a-3p	13.07	hsa-let-7c-5p	13.02	hsa-miR-145-5p	12.67
25	hsa-miR-199b-5p	12.53	hsa-let-7c-5p	12.78	hsa-miR-103a-3p	12.71	hsa-let-7i-5p	12.66
26	hsa-miR-23b-3p	12.35	hsa-miR-27a-3p	12.74	hsa-miR-145-5p	12.69	hsa-miR-103a-3p	12.6
27	hsa-miR-148a-3p	12.31	hsa-miR-199b-5p	12.67	hsa-miR-148a-3p	12.53	hsa-miR-27a-3p	12.53
28	hsa-miR-27a-3p	12.17	hsa-miR-103a-3p	12.59	hsa-miR-23b-3p	12.48	hsa-let-7c-5p	12.48
29	hsa-let-7e-5p	12.13	hsa-miR-23b-3p	12.51	hsa-miR-27a-3p	12.43	hsa-miR-499a-5p	12.4
30	hsa-let-7g-5p	12.11	hsa-miR-148a-3p	12.41	hsa-miR-29b-3p	12.21	hsa-miR-148a-3p	12.3
31	hsa-miR-199a-5p	12.1	hsa-miR-101-3p	12.38	hsa-miR-191-5p	12.06	hsa-miR-22-3p	12.22
32	hsa-miR-29b-3p	12.09	hsa-miR-199a-5p	12.34	hsa-miR-499a-5p	12.04	hsa-miR-29b-3p	12.2
33	hsa-miR-191-5p	12.02	hsa-miR-29b-3p	12.33	hsa-let-7e-5p	11.97	hsa-miR-101-3p	12.14
34	hsa-miR-101-3p	12.01	hsa-miR-22-3p	12.14	hsa-miR-22-3p	11.97	hsa-miR-208b-3p	12.06
35	hsa-miR-133a-3p	11.99	hsa-miR-499a-5p	12.02	hsa-miR-199b-5p	11.94	hsa-miR-24-3p	11.95
36	hsa-miR-99b-5p	11.86	hsa-miR-191-5p	11.93	hsa-miR-101-3p	11.94	hsa-miR-191-5p	11.88
37	hsa-miR-99a-5p	11.84	hsa-miR-99a-5p	11.85	hsa-miR-199a-5p	11.93	hsa-miR-30c-5p	11.72
38	hsa-miR-100-5p	11.8	hsa-miR-24-3p	11.85	hsa-let-7g-5p	11.88	hsa-miR-152-3p	11.7
39	hsa-miR-208a-3p	11.79	hsa-miR-195-5p	11.79	hsa-miR-152-3p	11.82	hsa-miR-199b-5p	11.68
40	hsa-miR-195-5p	11.76	hsa-miR-152-3p	11.74	hsa-miR-24-3p	11.75	hsa-miR-199a-5p	11.6
41	hsa-miR-152-3p	11.59	hsa-let-7g-5p	11.71	hsa-miR-99b-5p	11.59	hsa-let-7g-5p	11.58
42	hsa-miR-92a-3p	11.54	hsa-miR-100-5p	11.65	hsa-miR-100-5p	11.56	hsa-let-7e-5p	11.56
43	hsa-miR-22-3p	11.52	hsa-miR-99b-5p	11.5	hsa-miR-30c-5p	11.53	hsa-miR-195-5p	11.55
44	hsa-miR-24-3p	11.5	hsa-let-7e-5p	11.45	hsa-miR-195-5p	11.49	hsa-miR-99a-5p	11.54
45	hsa-miR-338-3p	11.49	hsa-miR-208b-3p	11.42	hsa-miR-99a-5p	11.21	hsa-miR-100-5p	11.49
46	hsa-miR-10a-5p	11.42	hsa-miR-10a-5p	11.31	hsa-miR-148b-3p	11.09	hsa-miR-30b-5p	11.48
47	hsa-miR-499a-5p	11.36	hsa-miR-30c-5p	11.28	hsa-miR-30e-3p	11.08	hsa-miR-99b-5p	11.42
48	hsa-miR-140-3p	11.03	hsa-miR-30b-5p	11.18	hsa-miR-30b-5p	11.05	hsa-miR-30e-3p	11.26
49	hsa-miR-34a-5p	11	hsa-miR-34a-5p	11.1	hsa-miR-142-3p	11	hsa-miR-218-5p	11.1
50	hsa-miR-142-3p	10.96	hsa-miR-148b-3p	11.05	hsa-miR-208b-3p	10.99	hsa-miR-148b-3p	11.08

## Sheet: Table 4
	miR	Symbol	Expr Log Ratio of HF/ nHF	Confidence	mRNA	Pathway
1	hsa-let-7g-3p	let-7a-2-3p (and other miRNAs w/seed UGUACAG)	1.522	Moderate (predicted)	GABRA5	GABA Receptor Signaling,Neuroinflammation Signaling Pathway
		let-7a-2-3p (and other miRNAs w/seed UGUACAG)	1.522	Moderate (predicted)	GABRB2	GABA Receptor Signaling,Neuroinflammation Signaling Pathway
		let-7a-2-3p (and other miRNAs w/seed UGUACAG)	1.522	High (predicted)	GLRA2
		let-7a-2-3p (and other miRNAs w/seed UGUACAG)	1.522	Moderate (predicted)	GLRB
		let-7a-2-3p (and other miRNAs w/seed UGUACAG)	1.522	Moderate (predicted)	GRID2	Amyotrophic Lateral Sclerosis Signaling,CREB Signaling in Neurons,Glutamate Receptor Signaling,Synaptic Long Term Depression
		let-7a-2-3p (and other miRNAs w/seed UGUACAG)	1.522	High (predicted)	HVCN1
		let-7a-2-3p (and other miRNAs w/seed UGUACAG)	1.522	Moderate (predicted)	KCNA3
		let-7a-2-3p (and other miRNAs w/seed UGUACAG)	1.522	Moderate (predicted)	KCNAB1
		let-7a-2-3p (and other miRNAs w/seed UGUACAG)	1.522	Moderate (predicted)	KCND2
		let-7a-2-3p (and other miRNAs w/seed UGUACAG)	1.522	Moderate (predicted)	KCND3
		let-7a-2-3p (and other miRNAs w/seed UGUACAG)	1.522	High (predicted)	KCNJ6	Dopamine-DARPP32 Feedback in cAMP Signaling,Endocannabinoid Neuronal Synapse Pathway,G Beta Gamma Signaling,Neuroinflammation Signaling Pathway,Opioid Signaling Pathway
		let-7a-2-3p (and other miRNAs w/seed UGUACAG)	1.522	Moderate (predicted)	KCNK1
		let-7a-2-3p (and other miRNAs w/seed UGUACAG)	1.522	Moderate (predicted)	KCNS2
		let-7a-2-3p (and other miRNAs w/seed UGUACAG)	1.522	Moderate (predicted)	KCTD15
		let-7a-2-3p (and other miRNAs w/seed UGUACAG)	1.522	High (predicted)	SCN8A
2	hsa-miR-98-3p	let-7a-3p (and other miRNAs w/seed UAUACAA)	1.363	Moderate (predicted)	ANO4
		let-7a-3p (and other miRNAs w/seed UAUACAA)	1.363	Moderate (predicted)	GABRG1	GABA Receptor Signaling,Neuroinflammation Signaling Pathway
		let-7a-3p (and other miRNAs w/seed UAUACAA)	1.363	High (predicted)	GRIN2B	Amyotrophic Lateral Sclerosis Signaling,Calcium Signaling,Circadian Rhythm Signaling,CREB Signaling in Neurons,Dopamine-DARPP32 Feedback in cAMP Signaling,Endocannabinoid Neuronal Synapse Pathway,Ephrin Receptor Signaling,Glutamate Receptor Signaling,Huntington's Disease Signaling,Neuroinflammation Signaling Pathway,Neuropathic Pain Signaling In Dorsal Horn Neurons,nNOS Signaling in Neurons,Opioi…
		let-7a-3p (and other miRNAs w/seed UAUACAA)	1.363	High (predicted)	HVCN1
		let-7a-3p (and other miRNAs w/seed UAUACAA)	1.363	Moderate (predicted)	KCNE3
		let-7a-3p (and other miRNAs w/seed UAUACAA)	1.363	Moderate (predicted)	KCNG3
		let-7a-3p (and other miRNAs w/seed UAUACAA)	1.363	Moderate (predicted)	KCNJ15	Dopamine-DARPP32 Feedback in cAMP Signaling
3	hsa-let-7b-5p	let-7a-5p (and other miRNAs w/seed GAGGUAG)	-1.342	Moderate (predicted)	BEST2
		let-7a-5p (and other miRNAs w/seed GAGGUAG)	-1.342	Moderate (predicted)	BSND
		let-7a-5p (and other miRNAs w/seed GAGGUAG)	-1.342	Moderate (predicted)	CACFD1
		let-7a-5p (and other miRNAs w/seed GAGGUAG)	-1.342	Moderate (predicted)	CACNA1I	Androgen Signaling,Calcium Signaling,CCR5 Signaling in Macrophages,Corticotropin Releasing Hormone Signaling,CREB Signaling in Neurons,Endocannabinoid Neuronal Synapse Pathway,FcγRIIB Signaling in B Lymphocytes,G Beta Gamma Signaling,GABA Receptor Signaling,GNRH Signaling,GPCR-Mediated Nutrient Sensing in Enteroendocrine Cells,Gustation Pathway,Netrin Signaling,nNOS Signaling in Skeletal Muscle C…
		let-7a-5p (and other miRNAs w/seed GAGGUAG)	-1.342	Moderate (predicted)	CACNB4	Androgen Signaling,Calcium Signaling,CCR5 Signaling in Macrophages,Corticotropin Releasing Hormone Signaling,CREB Signaling in Neurons,Endocannabinoid Neuronal Synapse Pathway,FcγRIIB Signaling in B Lymphocytes,G Beta Gamma Signaling,GABA Receptor Signaling,GNRH Signaling,GPCR-Mediated Nutrient Sensing in Enteroendocrine Cells,Gustation Pathway,Netrin Signaling,nNOS Signaling in Skeletal Muscle C…
		let-7a-5p (and other miRNAs w/seed GAGGUAG)	-1.342	Moderate (predicted)	CACNG4	Androgen Signaling,Calcium Signaling,CCR5 Signaling in Macrophages,Cellular Effects of Sildenafil (Viagra),Corticotropin Releasing Hormone Signaling,CREB Signaling in Neurons,Endocannabinoid Neuronal Synapse Pathway,FcγRIIB Signaling in B Lymphocytes,G Beta Gamma Signaling,GABA Receptor Signaling,GNRH Signaling,GPCR-Mediated Nutrient Sensing in Enteroendocrine Cells,Gustation Pathway,Netrin Signa…
		let-7a-5p (and other miRNAs w/seed GAGGUAG)	-1.342	Moderate (predicted)	CLCN5
		let-7a-5p (and other miRNAs w/seed GAGGUAG)	-1.342	Moderate (predicted)	FXYD5
		let-7a-5p (and other miRNAs w/seed GAGGUAG)	-1.342	Moderate (predicted)	GABRA6	GABA Receptor Signaling,Neuroinflammation Signaling Pathway
		let-7a-5p (and other miRNAs w/seed GAGGUAG)	-1.342	High (predicted)	GRIN2B	Amyotrophic Lateral Sclerosis Signaling,Calcium Signaling,Circadian Rhythm Signaling,CREB Signaling in Neurons,Dopamine-DARPP32 Feedback in cAMP Signaling,Endocannabinoid Neuronal Synapse Pathway,Ephrin Receptor Signaling,Glutamate Receptor Signaling,Huntington's Disease Signaling,Neuroinflammation Signaling Pathway,Neuropathic Pain Signaling In Dorsal Horn Neurons,nNOS Signaling in Neurons,Opioi…
		let-7a-5p (and other miRNAs w/seed GAGGUAG)	-1.342	Moderate (predicted)	KCNC1
		let-7a-5p (and other miRNAs w/seed GAGGUAG)	-1.342	Moderate (predicted)	KCNE3
		let-7a-5p (and other miRNAs w/seed GAGGUAG)	-1.342	Moderate (predicted)	KCNJ10	Dopamine-DARPP32 Feedback in cAMP Signaling
		let-7a-5p (and other miRNAs w/seed GAGGUAG)	-1.342	High (predicted)	KCNJ11	Dopamine-DARPP32 Feedback in cAMP Signaling,Type II Diabetes Mellitus Signaling
		let-7a-5p (and other miRNAs w/seed GAGGUAG)	-1.342	Experimentally Observed	KCNJ16	Dopamine-DARPP32 Feedback in cAMP Signaling
		let-7a-5p (and other miRNAs w/seed GAGGUAG)	-1.342	Moderate (predicted)	KCNJ3	Dopamine-DARPP32 Feedback in cAMP Signaling,Endocannabinoid Neuronal Synapse Pathway,G Beta Gamma Signaling,Neuroinflammation Signaling Pathway,Opioid Signaling Pathway
		let-7a-5p (and other miRNAs w/seed GAGGUAG)	-1.342	Moderate (predicted)	KCNK6
		let-7a-5p (and other miRNAs w/seed GAGGUAG)	-1.342	Moderate (predicted)	KCNQ4
		let-7a-5p (and other miRNAs w/seed GAGGUAG)	-1.342	Moderate (predicted)	KCTD10
		let-7a-5p (and other miRNAs w/seed GAGGUAG)	-1.342	Moderate (predicted)	KCTD13
		let-7a-5p (and other miRNAs w/seed GAGGUAG)	-1.342	Moderate (predicted)	KCTD14
		let-7a-5p (and other miRNAs w/seed GAGGUAG)	-1.342	Moderate (predicted)	P2RX1	Gustation Pathway
		let-7a-5p (and other miRNAs w/seed GAGGUAG)	-1.342	Moderate (predicted)	P2RX5	Gustation Pathway
		let-7a-5p (and other miRNAs w/seed GAGGUAG)	-1.342	High (predicted)	PKD1L2
		let-7a-5p (and other miRNAs w/seed GAGGUAG)	-1.342	Moderate (predicted)	SCN11A
		let-7a-5p (and other miRNAs w/seed GAGGUAG)	-1.342	High (predicted)	SCN4B
		let-7a-5p (and other miRNAs w/seed GAGGUAG)	-1.342	High (predicted)	SCN8A
		let-7a-5p (and other miRNAs w/seed GAGGUAG)	-1.342	High (predicted)	SMIM3
4	hsa-let-7i-3p	let-7i-3p (miRNAs w/seed UGCGCAA)	0.933	High (predicted)	GLRA2
		let-7i-3p (miRNAs w/seed UGCGCAA)	0.933	Moderate (predicted)	KCNB1
		let-7i-3p (miRNAs w/seed UGCGCAA)	0.933	Moderate (predicted)	KCNJ15	Dopamine-DARPP32 Feedback in cAMP Signaling
		let-7i-3p (miRNAs w/seed UGCGCAA)	0.933	High (predicted)	KCTD12
		let-7i-3p (miRNAs w/seed UGCGCAA)	0.933	High (predicted)	NALCN
5	hsa-miR-1	miR-1-3p (and other miRNAs w/seed GGAAUGU)	1.021	Experimentally Observed,Moderate (predicted)	CLCN3
		miR-1-3p (and other miRNAs w/seed GGAAUGU)	1.021	Moderate (predicted)	GABRA2	GABA Receptor Signaling,Neuroinflammation Signaling Pathway
		miR-1-3p (and other miRNAs w/seed GGAAUGU)	1.021	Moderate (predicted)	HCN1
		miR-1-3p (and other miRNAs w/seed GGAAUGU)	1.021	Moderate (predicted)	KCNA5
		miR-1-3p (and other miRNAs w/seed GGAAUGU)	1.021	Experimentally Observed,Moderate (predicted)	KCNJ2	Dopamine-DARPP32 Feedback in cAMP Signaling
		miR-1-3p (and other miRNAs w/seed GGAAUGU)	1.021	High (predicted)	KCNMB2
		miR-1-3p (and other miRNAs w/seed GGAAUGU)	1.021	Experimentally Observed,Moderate (predicted)	LRRC8A	Vitamin-C Transport
		miR-1-3p (and other miRNAs w/seed GGAAUGU)	1.021	Moderate (predicted)	SMIM3
		miR-1-3p (and other miRNAs w/seed GGAAUGU)	1.021	Moderate (predicted)	TRPC7	Calcium Signaling
6	hsa-miR-1180-3p	miR-1180-3p (miRNAs w/seed UUCCGGC)	-1.665	Moderate (predicted)	CACNB2	Androgen Signaling,Calcium Signaling,CCR5 Signaling in Macrophages,Corticotropin Releasing Hormone Signaling,CREB Signaling in Neurons,Endocannabinoid Neuronal Synapse Pathway,FcγRIIB Signaling in B Lymphocytes,G Beta Gamma Signaling,GABA Receptor Signaling,GNRH Signaling,GPCR-Mediated Nutrient Sensing in Enteroendocrine Cells,Gustation Pathway,Netrin Signaling,nNOS Signaling in Skeletal Muscle C…
		miR-1180-3p (miRNAs w/seed UUCCGGC)	-1.665	High (predicted)	FXYD5
		miR-1180-3p (miRNAs w/seed UUCCGGC)	-1.665	Moderate (predicted)	GRIK4	Amyotrophic Lateral Sclerosis Signaling,CREB Signaling in Neurons,Glutamate Receptor Signaling
		miR-1180-3p (miRNAs w/seed UUCCGGC)	-1.665	Moderate (predicted)	KCNE4
		miR-1180-3p (miRNAs w/seed UUCCGGC)	-1.665	Moderate (predicted)	KCNMA1
		miR-1180-3p (miRNAs w/seed UUCCGGC)	-1.665	Moderate (predicted)	P2RX5	Gustation Pathway
		miR-1180-3p (miRNAs w/seed UUCCGGC)	-1.665	Moderate (predicted)	SCN5A	Factors Promoting Cardiogenesis in Vertebrates
		miR-1180-3p (miRNAs w/seed UUCCGGC)	-1.665	Moderate (predicted)	STIM1	AMPK Signaling,Systemic Lupus Erythematosus In T Cell Signaling Pathway
7	hsa-miR-1247-5p	miR-1247-5p (miRNAs w/seed CCCGUCC)	-3.207	Moderate (predicted)	CACNG7	Androgen Signaling,Calcium Signaling,CCR5 Signaling in Macrophages,Cellular Effects of Sildenafil (Viagra),Corticotropin Releasing Hormone Signaling,CREB Signaling in Neurons,Endocannabinoid Neuronal Synapse Pathway,FcγRIIB Signaling in B Lymphocytes,G Beta Gamma Signaling,GABA Receptor Signaling,GNRH Signaling,GPCR-Mediated Nutrient Sensing in Enteroendocrine Cells,Gustation Pathway,Netrin Signa…
		miR-1247-5p (miRNAs w/seed CCCGUCC)	-3.207	Moderate (predicted)	CATSPER1	Sperm Motility
		miR-1247-5p (miRNAs w/seed CCCGUCC)	-3.207	High (predicted)	GRIN1	Amyotrophic Lateral Sclerosis Signaling,Calcium Signaling,Circadian Rhythm Signaling,CREB Signaling in Neurons,Dopamine-DARPP32 Feedback in cAMP Signaling,Endocannabinoid Neuronal Synapse Pathway,Ephrin Receptor Signaling,Glutamate Receptor Signaling,Neuroinflammation Signaling Pathway,Neuropathic Pain Signaling In Dorsal Horn Neurons,nNOS Signaling in Neurons,Opioid Signaling Pathway,Reelin Sign…
		miR-1247-5p (miRNAs w/seed CCCGUCC)	-3.207	High (predicted)	HCN2
		miR-1247-5p (miRNAs w/seed CCCGUCC)	-3.207	Moderate (predicted)	KCNJ3	Dopamine-DARPP32 Feedback in cAMP Signaling,Endocannabinoid Neuronal Synapse Pathway,G Beta Gamma Signaling,Neuroinflammation Signaling Pathway,Opioid Signaling Pathway
		miR-1247-5p (miRNAs w/seed CCCGUCC)	-3.207	Moderate (predicted)	KCNJ5	Dopamine-DARPP32 Feedback in cAMP Signaling,Endocannabinoid Neuronal Synapse Pathway,G Beta Gamma Signaling,Neuroinflammation Signaling Pathway,Opioid Signaling Pathway
		miR-1247-5p (miRNAs w/seed CCCGUCC)	-3.207	Moderate (predicted)	KCNK13
		miR-1247-5p (miRNAs w/seed CCCGUCC)	-3.207	Moderate (predicted)	KCTD10
		miR-1247-5p (miRNAs w/seed CCCGUCC)	-3.207	Moderate (predicted)	SHROOM2
		miR-1247-5p (miRNAs w/seed CCCGUCC)	-3.207	Moderate (predicted)	TMEM38A
8	hsa-miR-125b-1-3p	miR-125b-1-3p (miRNAs w/seed CGGGUUA)	-1.457	Moderate (predicted)	GLRA2
		miR-125b-1-3p (miRNAs w/seed CGGGUUA)	-1.457	Moderate (predicted)	GRIN2D	Amyotrophic Lateral Sclerosis Signaling,Calcium Signaling,Circadian Rhythm Signaling,CREB Signaling in Neurons,Dopamine-DARPP32 Feedback in cAMP Signaling,Endocannabinoid Neuronal Synapse Pathway,Ephrin Receptor Signaling,Glutamate Receptor Signaling,Neuroinflammation Signaling Pathway,Neuropathic Pain Signaling In Dorsal Horn Neurons,nNOS Signaling in Neurons,Opioid Signaling Pathway,Reelin Sign…
		miR-125b-1-3p (miRNAs w/seed CGGGUUA)	-1.457	Moderate (predicted)	KCNA3
		miR-125b-1-3p (miRNAs w/seed CGGGUUA)	-1.457	High (predicted)	KCNQ4
		miR-125b-1-3p (miRNAs w/seed CGGGUUA)	-1.457	Moderate (predicted)	KCNS1
		miR-125b-1-3p (miRNAs w/seed CGGGUUA)	-1.457	Moderate (predicted)	KCTD15
		miR-125b-1-3p (miRNAs w/seed CGGGUUA)	-1.457	Moderate (predicted)	SETD1A
		miR-125b-1-3p (miRNAs w/seed CGGGUUA)	-1.457	Moderate (predicted)	TRPV2
9	hsa-miR-1260b	miR-1260a (and other miRNAs w/seed UCCCACC)	-1.613	Moderate (predicted)	BSND
		miR-1260a (and other miRNAs w/seed UCCCACC)	-1.613	Moderate (predicted)	CACNG2	Androgen Signaling,Calcium Signaling,CCR5 Signaling in Macrophages,Cellular Effects of Sildenafil (Viagra),Corticotropin Releasing Hormone Signaling,CREB Signaling in Neurons,Endocannabinoid Neuronal Synapse Pathway,FcγRIIB Signaling in B Lymphocytes,G Beta Gamma Signaling,GABA Receptor Signaling,GNRH Signaling,GPCR-Mediated Nutrient Sensing in Enteroendocrine Cells,Gustation Pathway,Netrin Signa…
		miR-1260a (and other miRNAs w/seed UCCCACC)	-1.613	High (predicted)	CACNG6	Androgen Signaling,Calcium Signaling,CCR5 Signaling in Macrophages,Cellular Effects of Sildenafil (Viagra),Corticotropin Releasing Hormone Signaling,CREB Signaling in Neurons,Endocannabinoid Neuronal Synapse Pathway,FcγRIIB Signaling in B Lymphocytes,G Beta Gamma Signaling,GABA Receptor Signaling,GNRH Signaling,GPCR-Mediated Nutrient Sensing in Enteroendocrine Cells,Gustation Pathway,Netrin Signa…
		miR-1260a (and other miRNAs w/seed UCCCACC)	-1.613	Moderate (predicted)	CALHM1
		miR-1260a (and other miRNAs w/seed UCCCACC)	-1.613	Moderate (predicted)	CLIC1
		miR-1260a (and other miRNAs w/seed UCCCACC)	-1.613	Moderate (predicted)	FXYD1
		miR-1260a (and other miRNAs w/seed UCCCACC)	-1.613	Moderate (predicted)	GABRA3	GABA Receptor Signaling,Neuroinflammation Signaling Pathway
		miR-1260a (and other miRNAs w/seed UCCCACC)	-1.613	Moderate (predicted)	GRIK4	Amyotrophic Lateral Sclerosis Signaling,CREB Signaling in Neurons,Glutamate Receptor Signaling
		miR-1260a (and other miRNAs w/seed UCCCACC)	-1.613	High (predicted)	HCN4
		miR-1260a (and other miRNAs w/seed UCCCACC)	-1.613	Moderate (predicted)	HTR3B	Serotonin Receptor Signaling
		miR-1260a (and other miRNAs w/seed UCCCACC)	-1.613	Moderate (predicted)	KCNC1
		miR-1260a (and other miRNAs w/seed UCCCACC)	-1.613	Moderate (predicted)	KCNE3
		miR-1260a (and other miRNAs w/seed UCCCACC)	-1.613	High (predicted)	KCNIP1
		miR-1260a (and other miRNAs w/seed UCCCACC)	-1.613	High (predicted)	KCNJ11	Dopamine-DARPP32 Feedback in cAMP Signaling,Type II Diabetes Mellitus Signaling
		miR-1260a (and other miRNAs w/seed UCCCACC)	-1.613	High (predicted)	KCNJ2	Dopamine-DARPP32 Feedback in cAMP Signaling
		miR-1260a (and other miRNAs w/seed UCCCACC)	-1.613	Moderate (predicted)	KCNJ9	Dopamine-DARPP32 Feedback in cAMP Signaling,Endocannabinoid Neuronal Synapse Pathway,G Beta Gamma Signaling,Neuroinflammation Signaling Pathway,Opioid Signaling Pathway
		miR-1260a (and other miRNAs w/seed UCCCACC)	-1.613	Moderate (predicted)	KCNN3	Adrenomedullin signaling pathway,Cellular Effects of Sildenafil (Viagra),GABA Receptor Signaling,Neuropathic Pain Signaling In Dorsal Horn Neurons
		miR-1260a (and other miRNAs w/seed UCCCACC)	-1.613	High (predicted)	KCNN4	Adrenomedullin signaling pathway,Cellular Effects of Sildenafil (Viagra),GABA Receptor Signaling,Neuropathic Pain Signaling In Dorsal Horn Neurons
		miR-1260a (and other miRNAs w/seed UCCCACC)	-1.613	Moderate (predicted)	KCTD12
		miR-1260a (and other miRNAs w/seed UCCCACC)	-1.613	High (predicted)	KCTD7
		miR-1260a (and other miRNAs w/seed UCCCACC)	-1.613	Moderate (predicted)	NOX5
		miR-1260a (and other miRNAs w/seed UCCCACC)	-1.613	High (predicted)	P2RX6	Gustation Pathway
		miR-1260a (and other miRNAs w/seed UCCCACC)	-1.613	Moderate (predicted)	TOMM40	Necroptosis Signaling Pathway,Sirtuin Signaling Pathway
		miR-1260a (and other miRNAs w/seed UCCCACC)	-1.613	Moderate (predicted)	TRPV6	Calcium Signaling,VDR/RXR Activation
10	hsa-miR-1307-5p	miR-1307-5p (miRNAs w/seed CGACCGG)	3.058	High (predicted)	JPH3
11	hsa-miR-133b	miR-133a-3p (and other miRNAs w/seed UUGGUCC)	1.572	Moderate (predicted)	CACNA2D4	Androgen Signaling,Calcium Signaling,CCR5 Signaling in Macrophages,Corticotropin Releasing Hormone Signaling,CREB Signaling in Neurons,Endocannabinoid Neuronal Synapse Pathway,FcγRIIB Signaling in B Lymphocytes,G Beta Gamma Signaling,GABA Receptor Signaling,GNRH Signaling,GPCR-Mediated Nutrient Sensing in Enteroendocrine Cells,Gustation Pathway,Netrin Signaling,nNOS Signaling in Skeletal Muscle C…
		miR-133a-3p (and other miRNAs w/seed UUGGUCC)	1.572	Moderate (predicted)	CATSPER2	Sperm Motility
		miR-133a-3p (and other miRNAs w/seed UUGGUCC)	1.572	Moderate (predicted)	CLCN2
		miR-133a-3p (and other miRNAs w/seed UUGGUCC)	1.572	Moderate (predicted)	CLCN6
		miR-133a-3p (and other miRNAs w/seed UUGGUCC)	1.572	High (predicted)	GLRA2
		miR-133a-3p (and other miRNAs w/seed UUGGUCC)	1.572	High (predicted)	GPM6A
		miR-133a-3p (and other miRNAs w/seed UUGGUCC)	1.572	Moderate (predicted)	GRIA2	Amyotrophic Lateral Sclerosis Signaling,Calcium Signaling,CREB Signaling in Neurons,Endocannabinoid Neuronal Synapse Pathway,Gap Junction Signaling,Glutamate Receptor Signaling,Neuropathic Pain Signaling In Dorsal Horn Neurons,Synaptic Long Term Depression,Synaptic Long Term Potentiation,Synaptogenesis Signaling Pathway
		miR-133a-3p (and other miRNAs w/seed UUGGUCC)	1.572	Moderate (predicted)	GRID2	Amyotrophic Lateral Sclerosis Signaling,CREB Signaling in Neurons,Glutamate Receptor Signaling,Synaptic Long Term Depression
		miR-133a-3p (and other miRNAs w/seed UUGGUCC)	1.572	Moderate (predicted)	KCND3
		miR-133a-3p (and other miRNAs w/seed UUGGUCC)	1.572	Moderate (predicted)	KCNE4
		miR-133a-3p (and other miRNAs w/seed UUGGUCC)	1.572	Experimentally Observed	KCNH2	Adrenomedullin signaling pathway,Cellular Effects of Sildenafil (Viagra),GABA Receptor Signaling,Neuropathic Pain Signaling In Dorsal Horn Neurons
		miR-133a-3p (and other miRNAs w/seed UUGGUCC)	1.572	Moderate (predicted)	KCNIP1
		miR-133a-3p (and other miRNAs w/seed UUGGUCC)	1.572	Moderate (predicted)	KCNJ14	Dopamine-DARPP32 Feedback in cAMP Signaling
		miR-133a-3p (and other miRNAs w/seed UUGGUCC)	1.572	Moderate (predicted)	KCNJ9	Dopamine-DARPP32 Feedback in cAMP Signaling,Endocannabinoid Neuronal Synapse Pathway,G Beta Gamma Signaling,Neuroinflammation Signaling Pathway,Opioid Signaling Pathway
		miR-133a-3p (and other miRNAs w/seed UUGGUCC)	1.572	Moderate (predicted)	KCNK15
		miR-133a-3p (and other miRNAs w/seed UUGGUCC)	1.572	Moderate (predicted)	KCNN4	Adrenomedullin signaling pathway,Cellular Effects of Sildenafil (Viagra),GABA Receptor Signaling,Neuropathic Pain Signaling In Dorsal Horn Neurons
		miR-133a-3p (and other miRNAs w/seed UUGGUCC)	1.572	Experimentally Observed	KCNQ1
		miR-133a-3p (and other miRNAs w/seed UUGGUCC)	1.572	Moderate (predicted)	KCNQ4
		miR-133a-3p (and other miRNAs w/seed UUGGUCC)	1.572	Moderate (predicted)	KCTD15
		miR-133a-3p (and other miRNAs w/seed UUGGUCC)	1.572	Moderate (predicted)	KCTD2
		miR-133a-3p (and other miRNAs w/seed UUGGUCC)	1.572	Moderate (predicted)	PEX5L
		miR-133a-3p (and other miRNAs w/seed UUGGUCC)	1.572	Moderate (predicted)	SCN2B
		miR-133a-3p (and other miRNAs w/seed UUGGUCC)	1.572	Moderate (predicted)	TTYH3
12	hsa-miR-133a-5p	miR-133a-5p (miRNAs w/seed GCUGGUA)	1.598	High (predicted)	ANO10
		miR-133a-5p (miRNAs w/seed GCUGGUA)	1.598	Moderate (predicted)	ANO9
		miR-133a-5p (miRNAs w/seed GCUGGUA)	1.598	Moderate (predicted)	CACNA1E	Amyotrophic Lateral Sclerosis Signaling,Androgen Signaling,Calcium Signaling,Cardiac Hypertrophy Signaling,Cardiac Hypertrophy Signaling (Enhanced),Cardiac β-adrenergic Signaling,CCR5 Signaling in Macrophages,Cellular Effects of Sildenafil (Viagra),Corticotropin Releasing Hormone Signaling,CREB Signaling in Neurons,Dopamine-DARPP32 Feedback in cAMP Signaling,Endocannabinoid Neuronal Synapse Pathw…
		miR-133a-5p (miRNAs w/seed GCUGGUA)	1.598	Moderate (predicted)	CACNG1	Androgen Signaling,Calcium Signaling,CCR5 Signaling in Macrophages,Cellular Effects of Sildenafil (Viagra),Corticotropin Releasing Hormone Signaling,CREB Signaling in Neurons,Endocannabinoid Neuronal Synapse Pathway,FcγRIIB Signaling in B Lymphocytes,G Beta Gamma Signaling,GABA Receptor Signaling,GNRH Signaling,GPCR-Mediated Nutrient Sensing in Enteroendocrine Cells,Gustation Pathway,Netrin Signa…
		miR-133a-5p (miRNAs w/seed GCUGGUA)	1.598	High (predicted)	CALHM1
		miR-133a-5p (miRNAs w/seed GCUGGUA)	1.598	Moderate (predicted)	CLCN2
		miR-133a-5p (miRNAs w/seed GCUGGUA)	1.598	Moderate (predicted)	CLNS1A
		miR-133a-5p (miRNAs w/seed GCUGGUA)	1.598	Moderate (predicted)	CUL5
		miR-133a-5p (miRNAs w/seed GCUGGUA)	1.598	High (predicted)	GABRA6	GABA Receptor Signaling,Neuroinflammation Signaling Pathway
		miR-133a-5p (miRNAs w/seed GCUGGUA)	1.598	Moderate (predicted)	GABRR1	GABA Receptor Signaling,Neuroinflammation Signaling Pathway
		miR-133a-5p (miRNAs w/seed GCUGGUA)	1.598	Moderate (predicted)	GRID1	Amyotrophic Lateral Sclerosis Signaling,CREB Signaling in Neurons,Glutamate Receptor Signaling,Synaptic Long Term Depression
		miR-133a-5p (miRNAs w/seed GCUGGUA)	1.598	Moderate (predicted)	GRIN1	Amyotrophic Lateral Sclerosis Signaling,Calcium Signaling,Circadian Rhythm Signaling,CREB Signaling in Neurons,Dopamine-DARPP32 Feedback in cAMP Signaling,Endocannabinoid Neuronal Synapse Pathway,Ephrin Receptor Signaling,Glutamate Receptor Signaling,Neuroinflammation Signaling Pathway,Neuropathic Pain Signaling In Dorsal Horn Neurons,nNOS Signaling in Neurons,Opioid Signaling Pathway,Reelin Sign…
		miR-133a-5p (miRNAs w/seed GCUGGUA)	1.598	Moderate (predicted)	KCNJ1	Dopamine-DARPP32 Feedback in cAMP Signaling
		miR-133a-5p (miRNAs w/seed GCUGGUA)	1.598	Moderate (predicted)	KCNJ2	Dopamine-DARPP32 Feedback in cAMP Signaling
		miR-133a-5p (miRNAs w/seed GCUGGUA)	1.598	Moderate (predicted)	KCNJ6	Dopamine-DARPP32 Feedback in cAMP Signaling,Endocannabinoid Neuronal Synapse Pathway,G Beta Gamma Signaling,Neuroinflammation Signaling Pathway,Opioid Signaling Pathway
		miR-133a-5p (miRNAs w/seed GCUGGUA)	1.598	Moderate (predicted)	KCNMA1
		miR-133a-5p (miRNAs w/seed GCUGGUA)	1.598	Moderate (predicted)	KCNS2
		miR-133a-5p (miRNAs w/seed GCUGGUA)	1.598	Moderate (predicted)	KCNT2
		miR-133a-5p (miRNAs w/seed GCUGGUA)	1.598	Moderate (predicted)	KCTD3
		miR-133a-5p (miRNAs w/seed GCUGGUA)	1.598	High (predicted)	P2RX7	Gustation Pathway,Inflammasome pathway,Neuroinflammation Signaling Pathway,Osteoarthritis Pathway
		miR-133a-5p (miRNAs w/seed GCUGGUA)	1.598	Moderate (predicted)	PKD2L2
		miR-133a-5p (miRNAs w/seed GCUGGUA)	1.598	High (predicted)	TRPC7	Calcium Signaling
		miR-133a-5p (miRNAs w/seed GCUGGUA)	1.598	Moderate (predicted)	VDAC2	Mitochondrial Dysfunction,Necroptosis Signaling Pathway,Sirtuin Signaling Pathway
13	hsa-miR-187-3p	miR-187-3p (miRNAs w/seed CGUGUCU)	2.307	Moderate (predicted)	ANO2
		miR-187-3p (miRNAs w/seed CGUGUCU)	2.307	Moderate (predicted)	BEST3
		miR-187-3p (miRNAs w/seed CGUGUCU)	2.307	Moderate (predicted)	KCNA2
		miR-187-3p (miRNAs w/seed CGUGUCU)	2.307	Moderate (predicted)	SCN1B
		miR-187-3p (miRNAs w/seed CGUGUCU)	2.307	Moderate (predicted)	TMEM38A
		miR-187-3p (miRNAs w/seed CGUGUCU)	2.307	Moderate (predicted)	TRPC7	Calcium Signaling
		miR-187-3p (miRNAs w/seed CGUGUCU)	2.307	Moderate (predicted)	TRPM3
14	hsa-miR-188-5p	miR-188-5p (and other miRNAs w/seed AUCCCUU)	1.213	Moderate (predicted)	CACNG2	Androgen Signaling,Calcium Signaling,CCR5 Signaling in Macrophages,Cellular Effects of Sildenafil (Viagra),Corticotropin Releasing Hormone Signaling,CREB Signaling in Neurons,Endocannabinoid Neuronal Synapse Pathway,FcγRIIB Signaling in B Lymphocytes,G Beta Gamma Signaling,GABA Receptor Signaling,GNRH Signaling,GPCR-Mediated Nutrient Sensing in Enteroendocrine Cells,Gustation Pathway,Netrin Signa…
		miR-188-5p (and other miRNAs w/seed AUCCCUU)	1.213	High (predicted)	CATSPER2	Sperm Motility
		miR-188-5p (and other miRNAs w/seed AUCCCUU)	1.213	High (predicted)	GRIA4	Amyotrophic Lateral Sclerosis Signaling,Calcium Signaling,CREB Signaling in Neurons,Endocannabinoid Neuronal Synapse Pathway,Gap Junction Signaling,Glutamate Receptor Signaling,Neuropathic Pain Signaling In Dorsal Horn Neurons,Synaptic Long Term Depression,Synaptic Long Term Potentiation,Synaptogenesis Signaling Pathway
		miR-188-5p (and other miRNAs w/seed AUCCCUU)	1.213	High (predicted)	GRIN2B	Amyotrophic Lateral Sclerosis Signaling,Calcium Signaling,Circadian Rhythm Signaling,CREB Signaling in Neurons,Dopamine-DARPP32 Feedback in cAMP Signaling,Endocannabinoid Neuronal Synapse Pathway,Ephrin Receptor Signaling,Glutamate Receptor Signaling,Huntington's Disease Signaling,Neuroinflammation Signaling Pathway,Neuropathic Pain Signaling In Dorsal Horn Neurons,nNOS Signaling in Neurons,Opioi…
		miR-188-5p (and other miRNAs w/seed AUCCCUU)	1.213	Moderate (predicted)	KCNG3
		miR-188-5p (and other miRNAs w/seed AUCCCUU)	1.213	High (predicted)	KCNH7
		miR-188-5p (and other miRNAs w/seed AUCCCUU)	1.213	Moderate (predicted)	KCNJ6	Dopamine-DARPP32 Feedback in cAMP Signaling,Endocannabinoid Neuronal Synapse Pathway,G Beta Gamma Signaling,Neuroinflammation Signaling Pathway,Opioid Signaling Pathway
		miR-188-5p (and other miRNAs w/seed AUCCCUU)	1.213	Moderate (predicted)	KCNJ9	Dopamine-DARPP32 Feedback in cAMP Signaling,Endocannabinoid Neuronal Synapse Pathway,G Beta Gamma Signaling,Neuroinflammation Signaling Pathway,Opioid Signaling Pathway
		miR-188-5p (and other miRNAs w/seed AUCCCUU)	1.213	High (predicted)	KCTD10
15	hsa-miR-193b-3p	miR-193a-3p (and other miRNAs w/seed ACUGGCC)	-1.164	Moderate (predicted)	BSND
		miR-193a-3p (and other miRNAs w/seed ACUGGCC)	-1.164	Moderate (predicted)	CACFD1
		miR-193a-3p (and other miRNAs w/seed ACUGGCC)	-1.164	Moderate (predicted)	CACNA2D2	Androgen Signaling,Calcium Signaling,CCR5 Signaling in Macrophages,Corticotropin Releasing Hormone Signaling,CREB Signaling in Neurons,Endocannabinoid Neuronal Synapse Pathway,FcγRIIB Signaling in B Lymphocytes,G Beta Gamma Signaling,GABA Receptor Signaling,GNRH Signaling,GPCR-Mediated Nutrient Sensing in Enteroendocrine Cells,Gustation Pathway,Netrin Signaling,nNOS Signaling in Skeletal Muscle C…
		miR-193a-3p (and other miRNAs w/seed ACUGGCC)	-1.164	Moderate (predicted)	CALHM1
		miR-193a-3p (and other miRNAs w/seed ACUGGCC)	-1.164	Moderate (predicted)	CLIC1
		miR-193a-3p (and other miRNAs w/seed ACUGGCC)	-1.164	Moderate (predicted)	GABRB2	GABA Receptor Signaling,Neuroinflammation Signaling Pathway
		miR-193a-3p (and other miRNAs w/seed ACUGGCC)	-1.164	Moderate (predicted)	GABRB3	GABA Receptor Signaling,Neuroinflammation Signaling Pathway
		miR-193a-3p (and other miRNAs w/seed ACUGGCC)	-1.164	Moderate (predicted)	GABRR2	GABA Receptor Signaling,Neuroinflammation Signaling Pathway
		miR-193a-3p (and other miRNAs w/seed ACUGGCC)	-1.164	Moderate (predicted)	GPR89A/GPR89B	Breast Cancer Regulation by Stathmin1
		miR-193a-3p (and other miRNAs w/seed ACUGGCC)	-1.164	Moderate (predicted)	KCNA7
		miR-193a-3p (and other miRNAs w/seed ACUGGCC)	-1.164	Moderate (predicted)	KCNAB2
		miR-193a-3p (and other miRNAs w/seed ACUGGCC)	-1.164	High (predicted)	KCNB1
		miR-193a-3p (and other miRNAs w/seed ACUGGCC)	-1.164	Moderate (predicted)	KCND3
		miR-193a-3p (and other miRNAs w/seed ACUGGCC)	-1.164	High (predicted)	KCNE1
		miR-193a-3p (and other miRNAs w/seed ACUGGCC)	-1.164	Moderate (predicted)	KCNE5
		miR-193a-3p (and other miRNAs w/seed ACUGGCC)	-1.164	Moderate (predicted)	KCNJ11	Dopamine-DARPP32 Feedback in cAMP Signaling,Type II Diabetes Mellitus Signaling
		miR-193a-3p (and other miRNAs w/seed ACUGGCC)	-1.164	Moderate (predicted)	KCNJ12	Axonal Guidance Signaling,Dopamine-DARPP32 Feedback in cAMP Signaling
		miR-193a-3p (and other miRNAs w/seed ACUGGCC)	-1.164	High (predicted)	KCNJ2	Dopamine-DARPP32 Feedback in cAMP Signaling
		miR-193a-3p (and other miRNAs w/seed ACUGGCC)	-1.164	Moderate (predicted)	KCNQ5
		miR-193a-3p (and other miRNAs w/seed ACUGGCC)	-1.164	High (predicted)	KCTD7
		miR-193a-3p (and other miRNAs w/seed ACUGGCC)	-1.164	Moderate (predicted)	LRRC55
		miR-193a-3p (and other miRNAs w/seed ACUGGCC)	-1.164	Moderate (predicted)	LRRC8A	Vitamin-C Transport
		miR-193a-3p (and other miRNAs w/seed ACUGGCC)	-1.164	Moderate (predicted)	NOX5
		miR-193a-3p (and other miRNAs w/seed ACUGGCC)	-1.164	High (predicted)	P2RX5	Gustation Pathway
		miR-193a-3p (and other miRNAs w/seed ACUGGCC)	-1.164	Moderate (predicted)	SCN1A
		miR-193a-3p (and other miRNAs w/seed ACUGGCC)	-1.164	Moderate (predicted)	SCN2B
		miR-193a-3p (and other miRNAs w/seed ACUGGCC)	-1.164	Moderate (predicted)	SCN4B
		miR-193a-3p (and other miRNAs w/seed ACUGGCC)	-1.164	Moderate (predicted)	TMEM150C
		miR-193a-3p (and other miRNAs w/seed ACUGGCC)	-1.164	Moderate (predicted)	TMEM38A
		miR-193a-3p (and other miRNAs w/seed ACUGGCC)	-1.164	High (predicted)	TNFAIP1
16	hsa-miR-193a-5p	miR-193a-5p (miRNAs w/seed GGGUCUU)	-1.855	Moderate (predicted)	ANO10
		miR-193a-5p (miRNAs w/seed GGGUCUU)	-1.855	Moderate (predicted)	ASIC2	Aldosterone Signaling in Epithelial Cells,Gustation Pathway,Insulin Receptor Signaling
		miR-193a-5p (miRNAs w/seed GGGUCUU)	-1.855	Moderate (predicted)	CACNG8	Androgen Signaling,Calcium Signaling,CCR5 Signaling in Macrophages,Cellular Effects of Sildenafil (Viagra),Corticotropin Releasing Hormone Signaling,CREB Signaling in Neurons,Endocannabinoid Neuronal Synapse Pathway,FcγRIIB Signaling in B Lymphocytes,G Beta Gamma Signaling,GABA Receptor Signaling,GNRH Signaling,GPCR-Mediated Nutrient Sensing in Enteroendocrine Cells,Gustation Pathway,Netrin Signa…
		miR-193a-5p (miRNAs w/seed GGGUCUU)	-1.855	High (predicted)	CLCA2
		miR-193a-5p (miRNAs w/seed GGGUCUU)	-1.855	High (predicted)	GRIK5	Amyotrophic Lateral Sclerosis Signaling,CREB Signaling in Neurons,Glutamate Receptor Signaling
		miR-193a-5p (miRNAs w/seed GGGUCUU)	-1.855	Moderate (predicted)	KCNB1
		miR-193a-5p (miRNAs w/seed GGGUCUU)	-1.855	Moderate (predicted)	KCND3
		miR-193a-5p (miRNAs w/seed GGGUCUU)	-1.855	Moderate (predicted)	KCNG4
		miR-193a-5p (miRNAs w/seed GGGUCUU)	-1.855	Moderate (predicted)	KCNJ10	Dopamine-DARPP32 Feedback in cAMP Signaling
		miR-193a-5p (miRNAs w/seed GGGUCUU)	-1.855	Moderate (predicted)	KCNMB2
		miR-193a-5p (miRNAs w/seed GGGUCUU)	-1.855	Moderate (predicted)	SCN3B
		miR-193a-5p (miRNAs w/seed GGGUCUU)	-1.855	Moderate (predicted)	TMEM38A
		miR-193a-5p (miRNAs w/seed GGGUCUU)	-1.855	Moderate (predicted)	TRPC5	Calcium Signaling
17	hsa-miR-193b-5p	miR-193b-5p (miRNAs w/seed GGGGUUU)	-2.172	Moderate (predicted)	ASIC2	Aldosterone Signaling in Epithelial Cells,Gustation Pathway,Insulin Receptor Signaling
		miR-193b-5p (miRNAs w/seed GGGGUUU)	-2.172	Moderate (predicted)	BEST1
		miR-193b-5p (miRNAs w/seed GGGGUUU)	-2.172	Moderate (predicted)	CACNA2D4	Androgen Signaling,Calcium Signaling,CCR5 Signaling in Macrophages,Corticotropin Releasing Hormone Signaling,CREB Signaling in Neurons,Endocannabinoid Neuronal Synapse Pathway,FcγRIIB Signaling in B Lymphocytes,G Beta Gamma Signaling,GABA Receptor Signaling,GNRH Signaling,GPCR-Mediated Nutrient Sensing in Enteroendocrine Cells,Gustation Pathway,Netrin Signaling,nNOS Signaling in Skeletal Muscle C…
		miR-193b-5p (miRNAs w/seed GGGGUUU)	-2.172	High (predicted)	CACNB4	Androgen Signaling,Calcium Signaling,CCR5 Signaling in Macrophages,Corticotropin Releasing Hormone Signaling,CREB Signaling in Neurons,Endocannabinoid Neuronal Synapse Pathway,FcγRIIB Signaling in B Lymphocytes,G Beta Gamma Signaling,GABA Receptor Signaling,GNRH Signaling,GPCR-Mediated Nutrient Sensing in Enteroendocrine Cells,Gustation Pathway,Netrin Signaling,nNOS Signaling in Skeletal Muscle C…
		miR-193b-5p (miRNAs w/seed GGGGUUU)	-2.172	High (predicted)	CATSPER1	Sperm Motility
		miR-193b-5p (miRNAs w/seed GGGGUUU)	-2.172	Moderate (predicted)	CNGA3	cAMP-mediated signaling,eNOS Signaling,Gαs Signaling,Phototransduction Pathway,Protein Kinase A Signaling,Regulation of Cellular Mechanics by Calpain Protease,Sperm Motility
		miR-193b-5p (miRNAs w/seed GGGGUUU)	-2.172	Moderate (predicted)	GABRA1	GABA Receptor Signaling,Neuroinflammation Signaling Pathway
		miR-193b-5p (miRNAs w/seed GGGGUUU)	-2.172	Moderate (predicted)	GABRA3	GABA Receptor Signaling,Neuroinflammation Signaling Pathway
		miR-193b-5p (miRNAs w/seed GGGGUUU)	-2.172	High (predicted)	GABRP	GABA Receptor Signaling,Neuroinflammation Signaling Pathway
		miR-193b-5p (miRNAs w/seed GGGGUUU)	-2.172	Moderate (predicted)	GRIN2B	Amyotrophic Lateral Sclerosis Signaling,Calcium Signaling,Circadian Rhythm Signaling,CREB Signaling in Neurons,Dopamine-DARPP32 Feedback in cAMP Signaling,Endocannabinoid Neuronal Synapse Pathway,Ephrin Receptor Signaling,Glutamate Receptor Signaling,Huntington's Disease Signaling,Neuroinflammation Signaling Pathway,Neuropathic Pain Signaling In Dorsal Horn Neurons,nNOS Signaling in Neurons,Opioi…
		miR-193b-5p (miRNAs w/seed GGGGUUU)	-2.172	Moderate (predicted)	GRIN2D	Amyotrophic Lateral Sclerosis Signaling,Calcium Signaling,Circadian Rhythm Signaling,CREB Signaling in Neurons,Dopamine-DARPP32 Feedback in cAMP Signaling,Endocannabinoid Neuronal Synapse Pathway,Ephrin Receptor Signaling,Glutamate Receptor Signaling,Neuroinflammation Signaling Pathway,Neuropathic Pain Signaling In Dorsal Horn Neurons,nNOS Signaling in Neurons,Opioid Signaling Pathway,Reelin Sign…
		miR-193b-5p (miRNAs w/seed GGGGUUU)	-2.172	Moderate (predicted)	KCNE3
		miR-193b-5p (miRNAs w/seed GGGGUUU)	-2.172	Moderate (predicted)	KCNG1
		miR-193b-5p (miRNAs w/seed GGGGUUU)	-2.172	Moderate (predicted)	KCNH6
		miR-193b-5p (miRNAs w/seed GGGGUUU)	-2.172	Moderate (predicted)	KCNJ10	Dopamine-DARPP32 Feedback in cAMP Signaling
		miR-193b-5p (miRNAs w/seed GGGGUUU)	-2.172	Moderate (predicted)	KCNJ6	Dopamine-DARPP32 Feedback in cAMP Signaling,Endocannabinoid Neuronal Synapse Pathway,G Beta Gamma Signaling,Neuroinflammation Signaling Pathway,Opioid Signaling Pathway
		miR-193b-5p (miRNAs w/seed GGGGUUU)	-2.172	Moderate (predicted)	KCNK6
		miR-193b-5p (miRNAs w/seed GGGGUUU)	-2.172	Moderate (predicted)	KCNMB1
		miR-193b-5p (miRNAs w/seed GGGGUUU)	-2.172	Moderate (predicted)	SCN3B
		miR-193b-5p (miRNAs w/seed GGGGUUU)	-2.172	Moderate (predicted)	TMEM37
		miR-193b-5p (miRNAs w/seed GGGGUUU)	-2.172	Moderate (predicted)	TMEM38A
		miR-193b-5p (miRNAs w/seed GGGGUUU)	-2.172	Moderate (predicted)	TRPV2
18	hsa-miR-2114-5p	miR-2114-5p (miRNAs w/seed AGUCCCU)	3.09	Moderate (predicted)	CACNB2	Androgen Signaling,Calcium Signaling,CCR5 Signaling in Macrophages,Corticotropin Releasing Hormone Signaling,CREB Signaling in Neurons,Endocannabinoid Neuronal Synapse Pathway,FcγRIIB Signaling in B Lymphocytes,G Beta Gamma Signaling,GABA Receptor Signaling,GNRH Signaling,GPCR-Mediated Nutrient Sensing in Enteroendocrine Cells,Gustation Pathway,Netrin Signaling,nNOS Signaling in Skeletal Muscle C…
		miR-2114-5p (miRNAs w/seed AGUCCCU)	3.09	Moderate (predicted)	HTR3A	Calcium Signaling,Serotonin Receptor Signaling
		miR-2114-5p (miRNAs w/seed AGUCCCU)	3.09	Moderate (predicted)	KCNJ11	Dopamine-DARPP32 Feedback in cAMP Signaling,Type II Diabetes Mellitus Signaling
		miR-2114-5p (miRNAs w/seed AGUCCCU)	3.09	Moderate (predicted)	KCNK6
		miR-2114-5p (miRNAs w/seed AGUCCCU)	3.09	Moderate (predicted)	KCNMB1
		miR-2114-5p (miRNAs w/seed AGUCCCU)	3.09	Moderate (predicted)	KCNMB3
		miR-2114-5p (miRNAs w/seed AGUCCCU)	3.09	Moderate (predicted)	SMIM3
		miR-2114-5p (miRNAs w/seed AGUCCCU)	3.09	Moderate (predicted)	TTYH1
19	hsa-miR-22-3p	miR-22-3p (miRNAs w/seed AGCUGCC)	0.846	Moderate (predicted)	CACNG3	Androgen Signaling,Calcium Signaling,CCR5 Signaling in Macrophages,Cellular Effects of Sildenafil (Viagra),Corticotropin Releasing Hormone Signaling,CREB Signaling in Neurons,Endocannabinoid Neuronal Synapse Pathway,FcγRIIB Signaling in B Lymphocytes,G Beta Gamma Signaling,GABA Receptor Signaling,GNRH Signaling,GPCR-Mediated Nutrient Sensing in Enteroendocrine Cells,Gustation Pathway,Netrin Signa…
		miR-22-3p (miRNAs w/seed AGCUGCC)	0.846	Moderate (predicted)	CFTR	AMPK Signaling
		miR-22-3p (miRNAs w/seed AGCUGCC)	0.846	Moderate (predicted)	CLCN2
		miR-22-3p (miRNAs w/seed AGCUGCC)	0.846	Moderate (predicted)	CLCN7
		miR-22-3p (miRNAs w/seed AGCUGCC)	0.846	Moderate (predicted)	CNGA2	cAMP-mediated signaling,eNOS Signaling,Gαs Signaling,Protein Kinase A Signaling,Regulation of Cellular Mechanics by Calpain Protease,Sperm Motility
		miR-22-3p (miRNAs w/seed AGCUGCC)	0.846	Moderate (predicted)	FXYD5
		miR-22-3p (miRNAs w/seed AGCUGCC)	0.846	Moderate (predicted)	GABRR2	GABA Receptor Signaling,Neuroinflammation Signaling Pathway
		miR-22-3p (miRNAs w/seed AGCUGCC)	0.846	Moderate (predicted)	GLRA3
		miR-22-3p (miRNAs w/seed AGCUGCC)	0.846	Moderate (predicted)	GRIN2B	Amyotrophic Lateral Sclerosis Signaling,Calcium Signaling,Circadian Rhythm Signaling,CREB Signaling in Neurons,Dopamine-DARPP32 Feedback in cAMP Signaling,Endocannabinoid Neuronal Synapse Pathway,Ephrin Receptor Signaling,Glutamate Receptor Signaling,Huntington's Disease Signaling,Neuroinflammation Signaling Pathway,Neuropathic Pain Signaling In Dorsal Horn Neurons,nNOS Signaling in Neurons,Opioi…
		miR-22-3p (miRNAs w/seed AGCUGCC)	0.846	Moderate (predicted)	HTR3A	Calcium Signaling,Serotonin Receptor Signaling
		miR-22-3p (miRNAs w/seed AGCUGCC)	0.846	High (predicted)	KCNAB1
		miR-22-3p (miRNAs w/seed AGCUGCC)	0.846	Moderate (predicted)	KCNE5
		miR-22-3p (miRNAs w/seed AGCUGCC)	0.846	Moderate (predicted)	KCNJ12	Axonal Guidance Signaling,Dopamine-DARPP32 Feedback in cAMP Signaling
		miR-22-3p (miRNAs w/seed AGCUGCC)	0.846	Moderate (predicted)	KCNJ13
		miR-22-3p (miRNAs w/seed AGCUGCC)	0.846	Moderate (predicted)	KCNK10
		miR-22-3p (miRNAs w/seed AGCUGCC)	0.846	High (predicted)	KCNK12
		miR-22-3p (miRNAs w/seed AGCUGCC)	0.846	High (predicted)	KCNMB1
		miR-22-3p (miRNAs w/seed AGCUGCC)	0.846	Moderate (predicted)	LRRC38
		miR-22-3p (miRNAs w/seed AGCUGCC)	0.846	Moderate (predicted)	LRRC55
		miR-22-3p (miRNAs w/seed AGCUGCC)	0.846	Moderate (predicted)	LRRC8E	Vitamin-C Transport
		miR-22-3p (miRNAs w/seed AGCUGCC)	0.846	Moderate (predicted)	P2RX6	Gustation Pathway
		miR-22-3p (miRNAs w/seed AGCUGCC)	0.846	Moderate (predicted)	SLC9A1	Actin Cytoskeleton Signaling,Aldosterone Signaling in Epithelial Cells,Apelin Cardiomyocyte Signaling Pathway,Signaling by Rho Family GTPases
		miR-22-3p (miRNAs w/seed AGCUGCC)	0.846	Moderate (predicted)	TRPV2
		miR-22-3p (miRNAs w/seed AGCUGCC)	0.846	Moderate (predicted)	TRPV4
		miR-22-3p (miRNAs w/seed AGCUGCC)	0.846	Moderate (predicted)	TTYH3
20	hsa-miR-25-5p	miR-25-5p (miRNAs w/seed GGCGGAG)	-1.708	Moderate (predicted)	CACNA1B	Androgen Signaling,Calcium Signaling,CCR5 Signaling in Macrophages,Corticotropin Releasing Hormone Signaling,CREB Signaling in Neurons,Endocannabinoid Neuronal Synapse Pathway,FcγRIIB Signaling in B Lymphocytes,G Beta Gamma Signaling,GABA Receptor Signaling,GNRH Signaling,GPCR-Mediated Nutrient Sensing in Enteroendocrine Cells,Gustation Pathway,Huntington's Disease Signaling,Netrin Signaling,nNOS…
		miR-25-5p (miRNAs w/seed GGCGGAG)	-1.708	Moderate (predicted)	CACNA2D2	Androgen Signaling,Calcium Signaling,CCR5 Signaling in Macrophages,Corticotropin Releasing Hormone Signaling,CREB Signaling in Neurons,Endocannabinoid Neuronal Synapse Pathway,FcγRIIB Signaling in B Lymphocytes,G Beta Gamma Signaling,GABA Receptor Signaling,GNRH Signaling,GPCR-Mediated Nutrient Sensing in Enteroendocrine Cells,Gustation Pathway,Netrin Signaling,nNOS Signaling in Skeletal Muscle C…
		miR-25-5p (miRNAs w/seed GGCGGAG)	-1.708	Moderate (predicted)	CACNG4	Androgen Signaling,Calcium Signaling,CCR5 Signaling in Macrophages,Cellular Effects of Sildenafil (Viagra),Corticotropin Releasing Hormone Signaling,CREB Signaling in Neurons,Endocannabinoid Neuronal Synapse Pathway,FcγRIIB Signaling in B Lymphocytes,G Beta Gamma Signaling,GABA Receptor Signaling,GNRH Signaling,GPCR-Mediated Nutrient Sensing in Enteroendocrine Cells,Gustation Pathway,Netrin Signa…
		miR-25-5p (miRNAs w/seed GGCGGAG)	-1.708	High (predicted)	CACNG7	Androgen Signaling,Calcium Signaling,CCR5 Signaling in Macrophages,Cellular Effects of Sildenafil (Viagra),Corticotropin Releasing Hormone Signaling,CREB Signaling in Neurons,Endocannabinoid Neuronal Synapse Pathway,FcγRIIB Signaling in B Lymphocytes,G Beta Gamma Signaling,GABA Receptor Signaling,GNRH Signaling,GPCR-Mediated Nutrient Sensing in Enteroendocrine Cells,Gustation Pathway,Netrin Signa…
		miR-25-5p (miRNAs w/seed GGCGGAG)	-1.708	Moderate (predicted)	CACNG8	Androgen Signaling,Calcium Signaling,CCR5 Signaling in Macrophages,Cellular Effects of Sildenafil (Viagra),Corticotropin Releasing Hormone Signaling,CREB Signaling in Neurons,Endocannabinoid Neuronal Synapse Pathway,FcγRIIB Signaling in B Lymphocytes,G Beta Gamma Signaling,GABA Receptor Signaling,GNRH Signaling,GPCR-Mediated Nutrient Sensing in Enteroendocrine Cells,Gustation Pathway,Netrin Signa…
		miR-25-5p (miRNAs w/seed GGCGGAG)	-1.708	Moderate (predicted)	FXYD1
		miR-25-5p (miRNAs w/seed GGCGGAG)	-1.708	Moderate (predicted)	KCNC3
		miR-25-5p (miRNAs w/seed GGCGGAG)	-1.708	Moderate (predicted)	KCNJ4	Dopamine-DARPP32 Feedback in cAMP Signaling
		miR-25-5p (miRNAs w/seed GGCGGAG)	-1.708	Moderate (predicted)	KCNK4
		miR-25-5p (miRNAs w/seed GGCGGAG)	-1.708	Moderate (predicted)	KCNMB2
		miR-25-5p (miRNAs w/seed GGCGGAG)	-1.708	Moderate (predicted)	KCNQ1
		miR-25-5p (miRNAs w/seed GGCGGAG)	-1.708	Moderate (predicted)	KCNQ4
		miR-25-5p (miRNAs w/seed GGCGGAG)	-1.708	Moderate (predicted)	KCNS1
		miR-25-5p (miRNAs w/seed GGCGGAG)	-1.708	Moderate (predicted)	MCU	Calcium Signaling,Estrogen Receptor Signaling,Senescence Pathway
		miR-25-5p (miRNAs w/seed GGCGGAG)	-1.708	Moderate (predicted)	SCN2B
		miR-25-5p (miRNAs w/seed GGCGGAG)	-1.708	Moderate (predicted)	SCNN1A	Aldosterone Signaling in Epithelial Cells,Gustation Pathway,Insulin Receptor Signaling,Sirtuin Signaling Pathway
		miR-25-5p (miRNAs w/seed GGCGGAG)	-1.708	Moderate (predicted)	TRPV1	Endocannabinoid Cancer Inhibition Pathway,Endocannabinoid Neuronal Synapse Pathway,White Adipose Tissue Browning Pathway
21	hsa-miR-30b-5p	miR-30c-5p (and other miRNAs w/seed GUAAACA)	1.122	Moderate (predicted)	ANO4
		miR-30c-5p (and other miRNAs w/seed GUAAACA)	1.122	Moderate (predicted)	CACNB2	Androgen Signaling,Calcium Signaling,CCR5 Signaling in Macrophages,Corticotropin Releasing Hormone Signaling,CREB Signaling in Neurons,Endocannabinoid Neuronal Synapse Pathway,FcγRIIB Signaling in B Lymphocytes,G Beta Gamma Signaling,GABA Receptor Signaling,GNRH Signaling,GPCR-Mediated Nutrient Sensing in Enteroendocrine Cells,Gustation Pathway,Netrin Signaling,nNOS Signaling in Skeletal Muscle C…
		miR-30c-5p (and other miRNAs w/seed GUAAACA)	1.122	Moderate (predicted)	GABRA5	GABA Receptor Signaling,Neuroinflammation Signaling Pathway
		miR-30c-5p (and other miRNAs w/seed GUAAACA)	1.122	High (predicted)	GABRB1	GABA Receptor Signaling,Neuroinflammation Signaling Pathway
		miR-30c-5p (and other miRNAs w/seed GUAAACA)	1.122	Moderate (predicted)	KCNA4
		miR-30c-5p (and other miRNAs w/seed GUAAACA)	1.122	Moderate (predicted)	KCNIP4
		miR-30c-5p (and other miRNAs w/seed GUAAACA)	1.122	Moderate (predicted)	KCNJ3	Dopamine-DARPP32 Feedback in cAMP Signaling,Endocannabinoid Neuronal Synapse Pathway,G Beta Gamma Signaling,Neuroinflammation Signaling Pathway,Opioid Signaling Pathway
		miR-30c-5p (and other miRNAs w/seed GUAAACA)	1.122	Moderate (predicted)	KCNMB2
		miR-30c-5p (and other miRNAs w/seed GUAAACA)	1.122	Experimentally Observed	LRRC8C	Vitamin-C Transport
		miR-30c-5p (and other miRNAs w/seed GUAAACA)	1.122	Moderate (predicted)	PEX5L
		miR-30c-5p (and other miRNAs w/seed GUAAACA)	1.122	Moderate (predicted)	SCN1A
		miR-30c-5p (and other miRNAs w/seed GUAAACA)	1.122	High (predicted)	SCN2A
		miR-30c-5p (and other miRNAs w/seed GUAAACA)	1.122	Moderate (predicted)	SCN3A
		miR-30c-5p (and other miRNAs w/seed GUAAACA)	1.122	High (predicted)	SCN9A
		miR-30c-5p (and other miRNAs w/seed GUAAACA)	1.122	Experimentally Observed	TMCO1
22	hsa-miR-3200-3p	miR-3200-3p (miRNAs w/seed ACCUUGC)	1.197	Moderate (predicted)	ANO6
		miR-3200-3p (miRNAs w/seed ACCUUGC)	1.197	Moderate (predicted)	CACNB4	Androgen Signaling,Calcium Signaling,CCR5 Signaling in Macrophages,Corticotropin Releasing Hormone Signaling,CREB Signaling in Neurons,Endocannabinoid Neuronal Synapse Pathway,FcγRIIB Signaling in B Lymphocytes,G Beta Gamma Signaling,GABA Receptor Signaling,GNRH Signaling,GPCR-Mediated Nutrient Sensing in Enteroendocrine Cells,Gustation Pathway,Netrin Signaling,nNOS Signaling in Skeletal Muscle C…
		miR-3200-3p (miRNAs w/seed ACCUUGC)	1.197	Moderate (predicted)	CLCN3
		miR-3200-3p (miRNAs w/seed ACCUUGC)	1.197	Moderate (predicted)	CNGA1	cAMP-mediated signaling,eNOS Signaling,Gαs Signaling,Phototransduction Pathway,Protein Kinase A Signaling,Regulation of Cellular Mechanics by Calpain Protease,Sperm Motility
		miR-3200-3p (miRNAs w/seed ACCUUGC)	1.197	High (predicted)	CNGA3	cAMP-mediated signaling,eNOS Signaling,Gαs Signaling,Phototransduction Pathway,Protein Kinase A Signaling,Regulation of Cellular Mechanics by Calpain Protease,Sperm Motility
		miR-3200-3p (miRNAs w/seed ACCUUGC)	1.197	Moderate (predicted)	GABRA2	GABA Receptor Signaling,Neuroinflammation Signaling Pathway
		miR-3200-3p (miRNAs w/seed ACCUUGC)	1.197	Moderate (predicted)	KCND2
		miR-3200-3p (miRNAs w/seed ACCUUGC)	1.197	Moderate (predicted)	KCNH6
		miR-3200-3p (miRNAs w/seed ACCUUGC)	1.197	Moderate (predicted)	KCNJ6	Dopamine-DARPP32 Feedback in cAMP Signaling,Endocannabinoid Neuronal Synapse Pathway,G Beta Gamma Signaling,Neuroinflammation Signaling Pathway,Opioid Signaling Pathway
		miR-3200-3p (miRNAs w/seed ACCUUGC)	1.197	Moderate (predicted)	KCNN2	Adrenomedullin signaling pathway,Cellular Effects of Sildenafil (Viagra),GABA Receptor Signaling,Neuropathic Pain Signaling In Dorsal Horn Neurons
		miR-3200-3p (miRNAs w/seed ACCUUGC)	1.197	Moderate (predicted)	KCNQ5
		miR-3200-3p (miRNAs w/seed ACCUUGC)	1.197	High (predicted)	P2RX6	Gustation Pathway
		miR-3200-3p (miRNAs w/seed ACCUUGC)	1.197	Moderate (predicted)	SCN8A
23	hsa-miR-320a	miR-320b (and other miRNAs w/seed AAAGCUG)	-2.071	Moderate (predicted)	ANO6
		miR-320b (and other miRNAs w/seed AAAGCUG)	-2.071	Moderate (predicted)	GABRA5	GABA Receptor Signaling,Neuroinflammation Signaling Pathway
		miR-320b (and other miRNAs w/seed AAAGCUG)	-2.071	Moderate (predicted)	GABRB2	GABA Receptor Signaling,Neuroinflammation Signaling Pathway
		miR-320b (and other miRNAs w/seed AAAGCUG)	-2.071	High (predicted)	GABRP	GABA Receptor Signaling,Neuroinflammation Signaling Pathway
		miR-320b (and other miRNAs w/seed AAAGCUG)	-2.071	Moderate (predicted)	GRIA4	Amyotrophic Lateral Sclerosis Signaling,Calcium Signaling,CREB Signaling in Neurons,Endocannabinoid Neuronal Synapse Pathway,Gap Junction Signaling,Glutamate Receptor Signaling,Neuropathic Pain Signaling In Dorsal Horn Neurons,Synaptic Long Term Depression,Synaptic Long Term Potentiation,Synaptogenesis Signaling Pathway
		miR-320b (and other miRNAs w/seed AAAGCUG)	-2.071	Moderate (predicted)	GRIK5	Amyotrophic Lateral Sclerosis Signaling,CREB Signaling in Neurons,Glutamate Receptor Signaling
		miR-320b (and other miRNAs w/seed AAAGCUG)	-2.071	Moderate (predicted)	KCNJ15	Dopamine-DARPP32 Feedback in cAMP Signaling
		miR-320b (and other miRNAs w/seed AAAGCUG)	-2.071	High (predicted)	KCNS3
		miR-320b (and other miRNAs w/seed AAAGCUG)	-2.071	Moderate (predicted)	MCOLN2
		miR-320b (and other miRNAs w/seed AAAGCUG)	-2.071	Moderate (predicted)	TMEM38B
		miR-320b (and other miRNAs w/seed AAAGCUG)	-2.071	Moderate (predicted)	TRPC5	Calcium Signaling
		miR-320b (and other miRNAs w/seed AAAGCUG)	-2.071	Moderate (predicted)	VDAC1	Mitochondrial Dysfunction,Necroptosis Signaling Pathway,Sirtuin Signaling Pathway
24	hsa-miR-378d	miR-378a-3p (and other miRNAs w/seed CUGGACU)	0.992	Moderate (predicted)	CACNA2D4	Androgen Signaling,Calcium Signaling,CCR5 Signaling in Macrophages,Corticotropin Releasing Hormone Signaling,CREB Signaling in Neurons,Endocannabinoid Neuronal Synapse Pathway,FcγRIIB Signaling in B Lymphocytes,G Beta Gamma Signaling,GABA Receptor Signaling,GNRH Signaling,GPCR-Mediated Nutrient Sensing in Enteroendocrine Cells,Gustation Pathway,Netrin Signaling,nNOS Signaling in Skeletal Muscle C…
		miR-378a-3p (and other miRNAs w/seed CUGGACU)	0.992	Moderate (predicted)	CACNG8	Androgen Signaling,Calcium Signaling,CCR5 Signaling in Macrophages,Cellular Effects of Sildenafil (Viagra),Corticotropin Releasing Hormone Signaling,CREB Signaling in Neurons,Endocannabinoid Neuronal Synapse Pathway,FcγRIIB Signaling in B Lymphocytes,G Beta Gamma Signaling,GABA Receptor Signaling,GNRH Signaling,GPCR-Mediated Nutrient Sensing in Enteroendocrine Cells,Gustation Pathway,Netrin Signa…
		miR-378a-3p (and other miRNAs w/seed CUGGACU)	0.992	Moderate (predicted)	CATSPER2	Sperm Motility
		miR-378a-3p (and other miRNAs w/seed CUGGACU)	0.992	Moderate (predicted)	GABRA3	GABA Receptor Signaling,Neuroinflammation Signaling Pathway
		miR-378a-3p (and other miRNAs w/seed CUGGACU)	0.992	High (predicted)	GABRG2	GABA Receptor Signaling,Neuroinflammation Signaling Pathway
		miR-378a-3p (and other miRNAs w/seed CUGGACU)	0.992	Moderate (predicted)	KCNAB2
		miR-378a-3p (and other miRNAs w/seed CUGGACU)	0.992	Moderate (predicted)	KCND1
		miR-378a-3p (and other miRNAs w/seed CUGGACU)	0.992	Moderate (predicted)	KCNE2
		miR-378a-3p (and other miRNAs w/seed CUGGACU)	0.992	Moderate (predicted)	KCNG1
		miR-378a-3p (and other miRNAs w/seed CUGGACU)	0.992	High (predicted)	KCNIP1
		miR-378a-3p (and other miRNAs w/seed CUGGACU)	0.992	Moderate (predicted)	KCNJ10	Dopamine-DARPP32 Feedback in cAMP Signaling
		miR-378a-3p (and other miRNAs w/seed CUGGACU)	0.992	Moderate (predicted)	KCNS1
		miR-378a-3p (and other miRNAs w/seed CUGGACU)	0.992	High (predicted)	PKD1L2
		miR-378a-3p (and other miRNAs w/seed CUGGACU)	0.992	Moderate (predicted)	TRPV4
25	hsa-miR-423-3p	miR-423-3p (miRNAs w/seed GCUCGGU)	-1.232	Moderate (predicted)	CACNG3	Androgen Signaling,Calcium Signaling,CCR5 Signaling in Macrophages,Cellular Effects of Sildenafil (Viagra),Corticotropin Releasing Hormone Signaling,CREB Signaling in Neurons,Endocannabinoid Neuronal Synapse Pathway,FcγRIIB Signaling in B Lymphocytes,G Beta Gamma Signaling,GABA Receptor Signaling,GNRH Signaling,GPCR-Mediated Nutrient Sensing in Enteroendocrine Cells,Gustation Pathway,Netrin Signa…
		miR-423-3p (miRNAs w/seed GCUCGGU)	-1.232	High (predicted)	CACNG6	Androgen Signaling,Calcium Signaling,CCR5 Signaling in Macrophages,Cellular Effects of Sildenafil (Viagra),Corticotropin Releasing Hormone Signaling,CREB Signaling in Neurons,Endocannabinoid Neuronal Synapse Pathway,FcγRIIB Signaling in B Lymphocytes,G Beta Gamma Signaling,GABA Receptor Signaling,GNRH Signaling,GPCR-Mediated Nutrient Sensing in Enteroendocrine Cells,Gustation Pathway,Netrin Signa…
		miR-423-3p (miRNAs w/seed GCUCGGU)	-1.232	Moderate (predicted)	CLIC5
		miR-423-3p (miRNAs w/seed GCUCGGU)	-1.232	High (predicted)	CUL5
		miR-423-3p (miRNAs w/seed GCUCGGU)	-1.232	Moderate (predicted)	GABRQ	GABA Receptor Signaling,Neuroinflammation Signaling Pathway
		miR-423-3p (miRNAs w/seed GCUCGGU)	-1.232	Moderate (predicted)	KCNC1
		miR-423-3p (miRNAs w/seed GCUCGGU)	-1.232	Moderate (predicted)	KCNJ6	Dopamine-DARPP32 Feedback in cAMP Signaling,Endocannabinoid Neuronal Synapse Pathway,G Beta Gamma Signaling,Neuroinflammation Signaling Pathway,Opioid Signaling Pathway
		miR-423-3p (miRNAs w/seed GCUCGGU)	-1.232	Moderate (predicted)	KCNN3	Adrenomedullin signaling pathway,Cellular Effects of Sildenafil (Viagra),GABA Receptor Signaling,Neuropathic Pain Signaling In Dorsal Horn Neurons
		miR-423-3p (miRNAs w/seed GCUCGGU)	-1.232	High (predicted)	KCTD2
		miR-423-3p (miRNAs w/seed GCUCGGU)	-1.232	Moderate (predicted)	TRPM2
		miR-423-3p (miRNAs w/seed GCUCGGU)	-1.232	Moderate (predicted)	TRPV2
26	hsa-miR-423-5p	miR-423-5p (and other miRNAs w/seed GAGGGGC)	-1.699	Moderate (predicted)	ANO6
		miR-423-5p (and other miRNAs w/seed GAGGGGC)	-1.699	Moderate (predicted)	ASIC4
		miR-423-5p (and other miRNAs w/seed GAGGGGC)	-1.699	High (predicted)	CACFD1
		miR-423-5p (and other miRNAs w/seed GAGGGGC)	-1.699	High (predicted)	CACNA1B	Androgen Signaling,Calcium Signaling,CCR5 Signaling in Macrophages,Corticotropin Releasing Hormone Signaling,CREB Signaling in Neurons,Endocannabinoid Neuronal Synapse Pathway,FcγRIIB Signaling in B Lymphocytes,G Beta Gamma Signaling,GABA Receptor Signaling,GNRH Signaling,GPCR-Mediated Nutrient Sensing in Enteroendocrine Cells,Gustation Pathway,Huntington's Disease Signaling,Netrin Signaling,nNOS…
		miR-423-5p (and other miRNAs w/seed GAGGGGC)	-1.699	Moderate (predicted)	CACNA1S	Amyotrophic Lateral Sclerosis Signaling,Androgen Signaling,Calcium Signaling,Cardiac Hypertrophy Signaling,Cardiac Hypertrophy Signaling (Enhanced),Cardiac β-adrenergic Signaling,CCR5 Signaling in Macrophages,Cellular Effects of Sildenafil (Viagra),Corticotropin Releasing Hormone Signaling,CREB Signaling in Neurons,Dopamine-DARPP32 Feedback in cAMP Signaling,Endocannabinoid Neuronal Synapse Pathw…
		miR-423-5p (and other miRNAs w/seed GAGGGGC)	-1.699	Moderate (predicted)	CACNA2D2	Androgen Signaling,Calcium Signaling,CCR5 Signaling in Macrophages,Corticotropin Releasing Hormone Signaling,CREB Signaling in Neurons,Endocannabinoid Neuronal Synapse Pathway,FcγRIIB Signaling in B Lymphocytes,G Beta Gamma Signaling,GABA Receptor Signaling,GNRH Signaling,GPCR-Mediated Nutrient Sensing in Enteroendocrine Cells,Gustation Pathway,Netrin Signaling,nNOS Signaling in Skeletal Muscle C…
		miR-423-5p (and other miRNAs w/seed GAGGGGC)	-1.699	Moderate (predicted)	CACNB1	Androgen Signaling,Calcium Signaling,CCR5 Signaling in Macrophages,Corticotropin Releasing Hormone Signaling,CREB Signaling in Neurons,Endocannabinoid Neuronal Synapse Pathway,FcγRIIB Signaling in B Lymphocytes,G Beta Gamma Signaling,GABA Receptor Signaling,GNRH Signaling,GPCR-Mediated Nutrient Sensing in Enteroendocrine Cells,Gustation Pathway,Netrin Signaling,nNOS Signaling in Skeletal Muscle C…
		miR-423-5p (and other miRNAs w/seed GAGGGGC)	-1.699	Moderate (predicted)	CACNG3	Androgen Signaling,Calcium Signaling,CCR5 Signaling in Macrophages,Cellular Effects of Sildenafil (Viagra),Corticotropin Releasing Hormone Signaling,CREB Signaling in Neurons,Endocannabinoid Neuronal Synapse Pathway,FcγRIIB Signaling in B Lymphocytes,G Beta Gamma Signaling,GABA Receptor Signaling,GNRH Signaling,GPCR-Mediated Nutrient Sensing in Enteroendocrine Cells,Gustation Pathway,Netrin Signa…
		miR-423-5p (and other miRNAs w/seed GAGGGGC)	-1.699	Moderate (predicted)	CACNG7	Androgen Signaling,Calcium Signaling,CCR5 Signaling in Macrophages,Cellular Effects of Sildenafil (Viagra),Corticotropin Releasing Hormone Signaling,CREB Signaling in Neurons,Endocannabinoid Neuronal Synapse Pathway,FcγRIIB Signaling in B Lymphocytes,G Beta Gamma Signaling,GABA Receptor Signaling,GNRH Signaling,GPCR-Mediated Nutrient Sensing in Enteroendocrine Cells,Gustation Pathway,Netrin Signa…
		miR-423-5p (and other miRNAs w/seed GAGGGGC)	-1.699	High (predicted)	CLCN2
		miR-423-5p (and other miRNAs w/seed GAGGGGC)	-1.699	Moderate (predicted)	CLCN4
		miR-423-5p (and other miRNAs w/seed GAGGGGC)	-1.699	Moderate (predicted)	CLCN7
		miR-423-5p (and other miRNAs w/seed GAGGGGC)	-1.699	Moderate (predicted)	CLCNKA
		miR-423-5p (and other miRNAs w/seed GAGGGGC)	-1.699	Moderate (predicted)	CLCNKB
		miR-423-5p (and other miRNAs w/seed GAGGGGC)	-1.699	High (predicted)	FXYD7
		miR-423-5p (and other miRNAs w/seed GAGGGGC)	-1.699	Moderate (predicted)	GABRA3	GABA Receptor Signaling,Neuroinflammation Signaling Pathway
		miR-423-5p (and other miRNAs w/seed GAGGGGC)	-1.699	Moderate (predicted)	GABRE	GABA Receptor Signaling,Neuroinflammation Signaling Pathway
		miR-423-5p (and other miRNAs w/seed GAGGGGC)	-1.699	High (predicted)	GABRR2	GABA Receptor Signaling,Neuroinflammation Signaling Pathway
		miR-423-5p (and other miRNAs w/seed GAGGGGC)	-1.699	High (predicted)	GPR89A/GPR89B	Breast Cancer Regulation by Stathmin1
		miR-423-5p (and other miRNAs w/seed GAGGGGC)	-1.699	Moderate (predicted)	GRIK3	Amyotrophic Lateral Sclerosis Signaling,CREB Signaling in Neurons,Gap Junction Signaling,Glutamate Receptor Signaling
		miR-423-5p (and other miRNAs w/seed GAGGGGC)	-1.699	Moderate (predicted)	GRIN1	Amyotrophic Lateral Sclerosis Signaling,Calcium Signaling,Circadian Rhythm Signaling,CREB Signaling in Neurons,Dopamine-DARPP32 Feedback in cAMP Signaling,Endocannabinoid Neuronal Synapse Pathway,Ephrin Receptor Signaling,Glutamate Receptor Signaling,Neuroinflammation Signaling Pathway,Neuropathic Pain Signaling In Dorsal Horn Neurons,nNOS Signaling in Neurons,Opioid Signaling Pathway,Reelin Sign…
		miR-423-5p (and other miRNAs w/seed GAGGGGC)	-1.699	Moderate (predicted)	HCN4
		miR-423-5p (and other miRNAs w/seed GAGGGGC)	-1.699	Moderate (predicted)	HTR3A	Calcium Signaling,Serotonin Receptor Signaling
		miR-423-5p (and other miRNAs w/seed GAGGGGC)	-1.699	Moderate (predicted)	HVCN1
		miR-423-5p (and other miRNAs w/seed GAGGGGC)	-1.699	High (predicted)	KCNAB2
		miR-423-5p (and other miRNAs w/seed GAGGGGC)	-1.699	Moderate (predicted)	KCNB1
		miR-423-5p (and other miRNAs w/seed GAGGGGC)	-1.699	High (predicted)	KCNC1
		miR-423-5p (and other miRNAs w/seed GAGGGGC)	-1.699	Moderate (predicted)	KCNJ5	Dopamine-DARPP32 Feedback in cAMP Signaling,Endocannabinoid Neuronal Synapse Pathway,G Beta Gamma Signaling,Neuroinflammation Signaling Pathway,Opioid Signaling Pathway
		miR-423-5p (and other miRNAs w/seed GAGGGGC)	-1.699	Moderate (predicted)	KCNQ3	Adrenomedullin signaling pathway,Cellular Effects of Sildenafil (Viagra),GABA Receptor Signaling,Neuropathic Pain Signaling In Dorsal Horn Neurons
		miR-423-5p (and other miRNAs w/seed GAGGGGC)	-1.699	Moderate (predicted)	KCNS1
		miR-423-5p (and other miRNAs w/seed GAGGGGC)	-1.699	Moderate (predicted)	KCNT1
		miR-423-5p (and other miRNAs w/seed GAGGGGC)	-1.699	Moderate (predicted)	KCTD15
		miR-423-5p (and other miRNAs w/seed GAGGGGC)	-1.699	Moderate (predicted)	KCTD2
		miR-423-5p (and other miRNAs w/seed GAGGGGC)	-1.699	Moderate (predicted)	RYR1	Calcium Signaling,Cardiac Hypertrophy Signaling (Enhanced),Gαs Signaling,Netrin Signaling,nNOS Signaling in Skeletal Muscle Cells,Opioid Signaling Pathway,Protein Kinase A Signaling,Synaptic Long Term Depression
		miR-423-5p (and other miRNAs w/seed GAGGGGC)	-1.699	Moderate (predicted)	SCN1A
		miR-423-5p (and other miRNAs w/seed GAGGGGC)	-1.699	Moderate (predicted)	SCN1B
		miR-423-5p (and other miRNAs w/seed GAGGGGC)	-1.699	High (predicted)	SCN4A
		miR-423-5p (and other miRNAs w/seed GAGGGGC)	-1.699	Moderate (predicted)	SCN4B
		miR-423-5p (and other miRNAs w/seed GAGGGGC)	-1.699	High (predicted)	SCN7A	Opioid Signaling Pathway
		miR-423-5p (and other miRNAs w/seed GAGGGGC)	-1.699	High (predicted)	SLC9A1	Actin Cytoskeleton Signaling,Aldosterone Signaling in Epithelial Cells,Apelin Cardiomyocyte Signaling Pathway,Signaling by Rho Family GTPases
		miR-423-5p (and other miRNAs w/seed GAGGGGC)	-1.699	High (predicted)	SMIM3
		miR-423-5p (and other miRNAs w/seed GAGGGGC)	-1.699	Moderate (predicted)	STIM1	AMPK Signaling,Systemic Lupus Erythematosus In T Cell Signaling Pathway
		miR-423-5p (and other miRNAs w/seed GAGGGGC)	-1.699	Moderate (predicted)	TPCN1
		miR-423-5p (and other miRNAs w/seed GAGGGGC)	-1.699	Moderate (predicted)	TRPM2
		miR-423-5p (and other miRNAs w/seed GAGGGGC)	-1.699	High (predicted)	TRPV2
		miR-423-5p (and other miRNAs w/seed GAGGGGC)	-1.699	Moderate (predicted)	TRPV4
27	hsa-miR-4454	miR-4454 (miRNAs w/seed GAUCCGA)	-4.096	High (predicted)	LRRC38
		miR-4454 (miRNAs w/seed GAUCCGA)	-4.096	Moderate (predicted)	TRPV6	Calcium Signaling,VDR/RXR Activation
28	hsa-miR-486-3p	miR-486-3p (and other miRNAs w/seed GGGGCAG)	2.137	High (predicted)	ASIC4
		miR-486-3p (and other miRNAs w/seed GGGGCAG)	2.137	High (predicted)	BEST1
		miR-486-3p (and other miRNAs w/seed GGGGCAG)	2.137	Moderate (predicted)	CACFD1
		miR-486-3p (and other miRNAs w/seed GGGGCAG)	2.137	Moderate (predicted)	CACNA1E	Amyotrophic Lateral Sclerosis Signaling,Androgen Signaling,Calcium Signaling,Cardiac Hypertrophy Signaling,Cardiac Hypertrophy Signaling (Enhanced),Cardiac β-adrenergic Signaling,CCR5 Signaling in Macrophages,Cellular Effects of Sildenafil (Viagra),Corticotropin Releasing Hormone Signaling,CREB Signaling in Neurons,Dopamine-DARPP32 Feedback in cAMP Signaling,Endocannabinoid Neuronal Synapse Pathw…
		miR-486-3p (and other miRNAs w/seed GGGGCAG)	2.137	High (predicted)	CACNA2D2	Androgen Signaling,Calcium Signaling,CCR5 Signaling in Macrophages,Corticotropin Releasing Hormone Signaling,CREB Signaling in Neurons,Endocannabinoid Neuronal Synapse Pathway,FcγRIIB Signaling in B Lymphocytes,G Beta Gamma Signaling,GABA Receptor Signaling,GNRH Signaling,GPCR-Mediated Nutrient Sensing in Enteroendocrine Cells,Gustation Pathway,Netrin Signaling,nNOS Signaling in Skeletal Muscle C…
		miR-486-3p (and other miRNAs w/seed GGGGCAG)	2.137	Moderate (predicted)	CACNA2D4	Androgen Signaling,Calcium Signaling,CCR5 Signaling in Macrophages,Corticotropin Releasing Hormone Signaling,CREB Signaling in Neurons,Endocannabinoid Neuronal Synapse Pathway,FcγRIIB Signaling in B Lymphocytes,G Beta Gamma Signaling,GABA Receptor Signaling,GNRH Signaling,GPCR-Mediated Nutrient Sensing in Enteroendocrine Cells,Gustation Pathway,Netrin Signaling,nNOS Signaling in Skeletal Muscle C…
		miR-486-3p (and other miRNAs w/seed GGGGCAG)	2.137	Moderate (predicted)	CACNB1	Androgen Signaling,Calcium Signaling,CCR5 Signaling in Macrophages,Corticotropin Releasing Hormone Signaling,CREB Signaling in Neurons,Endocannabinoid Neuronal Synapse Pathway,FcγRIIB Signaling in B Lymphocytes,G Beta Gamma Signaling,GABA Receptor Signaling,GNRH Signaling,GPCR-Mediated Nutrient Sensing in Enteroendocrine Cells,Gustation Pathway,Netrin Signaling,nNOS Signaling in Skeletal Muscle C…
		miR-486-3p (and other miRNAs w/seed GGGGCAG)	2.137	Moderate (predicted)	CACNB3	Androgen Signaling,Calcium Signaling,CCR5 Signaling in Macrophages,Corticotropin Releasing Hormone Signaling,CREB Signaling in Neurons,Endocannabinoid Neuronal Synapse Pathway,FcγRIIB Signaling in B Lymphocytes,G Beta Gamma Signaling,GABA Receptor Signaling,GNRH Signaling,GPCR-Mediated Nutrient Sensing in Enteroendocrine Cells,Gustation Pathway,Netrin Signaling,nNOS Signaling in Skeletal Muscle C…
		miR-486-3p (and other miRNAs w/seed GGGGCAG)	2.137	Moderate (predicted)	CACNG1	Androgen Signaling,Calcium Signaling,CCR5 Signaling in Macrophages,Cellular Effects of Sildenafil (Viagra),Corticotropin Releasing Hormone Signaling,CREB Signaling in Neurons,Endocannabinoid Neuronal Synapse Pathway,FcγRIIB Signaling in B Lymphocytes,G Beta Gamma Signaling,GABA Receptor Signaling,GNRH Signaling,GPCR-Mediated Nutrient Sensing in Enteroendocrine Cells,Gustation Pathway,Netrin Signa…
		miR-486-3p (and other miRNAs w/seed GGGGCAG)	2.137	High (predicted)	CACNG3	Androgen Signaling,Calcium Signaling,CCR5 Signaling in Macrophages,Cellular Effects of Sildenafil (Viagra),Corticotropin Releasing Hormone Signaling,CREB Signaling in Neurons,Endocannabinoid Neuronal Synapse Pathway,FcγRIIB Signaling in B Lymphocytes,G Beta Gamma Signaling,GABA Receptor Signaling,GNRH Signaling,GPCR-Mediated Nutrient Sensing in Enteroendocrine Cells,Gustation Pathway,Netrin Signa…
		miR-486-3p (and other miRNAs w/seed GGGGCAG)	2.137	Moderate (predicted)	CACNG4	Androgen Signaling,Calcium Signaling,CCR5 Signaling in Macrophages,Cellular Effects of Sildenafil (Viagra),Corticotropin Releasing Hormone Signaling,CREB Signaling in Neurons,Endocannabinoid Neuronal Synapse Pathway,FcγRIIB Signaling in B Lymphocytes,G Beta Gamma Signaling,GABA Receptor Signaling,GNRH Signaling,GPCR-Mediated Nutrient Sensing in Enteroendocrine Cells,Gustation Pathway,Netrin Signa…
		miR-486-3p (and other miRNAs w/seed GGGGCAG)	2.137	High (predicted)	CACNG5	Androgen Signaling,Calcium Signaling,CCR5 Signaling in Macrophages,Cellular Effects of Sildenafil (Viagra),Corticotropin Releasing Hormone Signaling,CREB Signaling in Neurons,Endocannabinoid Neuronal Synapse Pathway,FcγRIIB Signaling in B Lymphocytes,G Beta Gamma Signaling,GABA Receptor Signaling,GNRH Signaling,GPCR-Mediated Nutrient Sensing in Enteroendocrine Cells,Gustation Pathway,Netrin Signa…
		miR-486-3p (and other miRNAs w/seed GGGGCAG)	2.137	Moderate (predicted)	CACNG6	Androgen Signaling,Calcium Signaling,CCR5 Signaling in Macrophages,Cellular Effects of Sildenafil (Viagra),Corticotropin Releasing Hormone Signaling,CREB Signaling in Neurons,Endocannabinoid Neuronal Synapse Pathway,FcγRIIB Signaling in B Lymphocytes,G Beta Gamma Signaling,GABA Receptor Signaling,GNRH Signaling,GPCR-Mediated Nutrient Sensing in Enteroendocrine Cells,Gustation Pathway,Netrin Signa…
		miR-486-3p (and other miRNAs w/seed GGGGCAG)	2.137	Moderate (predicted)	CALHM1
		miR-486-3p (and other miRNAs w/seed GGGGCAG)	2.137	Moderate (predicted)	CLCNKA
		miR-486-3p (and other miRNAs w/seed GGGGCAG)	2.137	Moderate (predicted)	CLCNKB
		miR-486-3p (and other miRNAs w/seed GGGGCAG)	2.137	Moderate (predicted)	CNGA3	cAMP-mediated signaling,eNOS Signaling,Gαs Signaling,Phototransduction Pathway,Protein Kinase A Signaling,Regulation of Cellular Mechanics by Calpain Protease,Sperm Motility
		miR-486-3p (and other miRNAs w/seed GGGGCAG)	2.137	Moderate (predicted)	FXYD1
		miR-486-3p (and other miRNAs w/seed GGGGCAG)	2.137	High (predicted)	GABRE	GABA Receptor Signaling,Neuroinflammation Signaling Pathway
		miR-486-3p (and other miRNAs w/seed GGGGCAG)	2.137	High (predicted)	GPR89A/GPR89B	Breast Cancer Regulation by Stathmin1
		miR-486-3p (and other miRNAs w/seed GGGGCAG)	2.137	Moderate (predicted)	GRIK3	Amyotrophic Lateral Sclerosis Signaling,CREB Signaling in Neurons,Gap Junction Signaling,Glutamate Receptor Signaling
		miR-486-3p (and other miRNAs w/seed GGGGCAG)	2.137	High (predicted)	GRIN1	Amyotrophic Lateral Sclerosis Signaling,Calcium Signaling,Circadian Rhythm Signaling,CREB Signaling in Neurons,Dopamine-DARPP32 Feedback in cAMP Signaling,Endocannabinoid Neuronal Synapse Pathway,Ephrin Receptor Signaling,Glutamate Receptor Signaling,Neuroinflammation Signaling Pathway,Neuropathic Pain Signaling In Dorsal Horn Neurons,nNOS Signaling in Neurons,Opioid Signaling Pathway,Reelin Sign…
		miR-486-3p (and other miRNAs w/seed GGGGCAG)	2.137	Moderate (predicted)	HCN2
		miR-486-3p (and other miRNAs w/seed GGGGCAG)	2.137	High (predicted)	HCN3
		miR-486-3p (and other miRNAs w/seed GGGGCAG)	2.137	Moderate (predicted)	HCN4
		miR-486-3p (and other miRNAs w/seed GGGGCAG)	2.137	Moderate (predicted)	HVCN1
		miR-486-3p (and other miRNAs w/seed GGGGCAG)	2.137	Moderate (predicted)	ITPR3	Adrenomedullin signaling pathway,Aldosterone Signaling in Epithelial Cells,Calcium Signaling,Calcium-induced T Lymphocyte Apoptosis,Cardiac Hypertrophy Signaling (Enhanced),CCR3 Signaling in Eosinophils,CD28 Signaling in T Helper Cells,Cellular Effects of Sildenafil (Viagra),Cholecystokinin/Gastrin-mediated Signaling,Corticotropin Releasing Hormone Signaling,CREB Signaling in Neurons,CXCR4 Signal…
		miR-486-3p (and other miRNAs w/seed GGGGCAG)	2.137	High (predicted)	KCNAB2
		miR-486-3p (and other miRNAs w/seed GGGGCAG)	2.137	High (predicted)	KCNB1
		miR-486-3p (and other miRNAs w/seed GGGGCAG)	2.137	High (predicted)	KCNC1
		miR-486-3p (and other miRNAs w/seed GGGGCAG)	2.137	Moderate (predicted)	KCND1
		miR-486-3p (and other miRNAs w/seed GGGGCAG)	2.137	Moderate (predicted)	KCND3
		miR-486-3p (and other miRNAs w/seed GGGGCAG)	2.137	High (predicted)	KCNE1
		miR-486-3p (and other miRNAs w/seed GGGGCAG)	2.137	High (predicted)	KCNG2
		miR-486-3p (and other miRNAs w/seed GGGGCAG)	2.137	High (predicted)	KCNJ10	Dopamine-DARPP32 Feedback in cAMP Signaling
		miR-486-3p (and other miRNAs w/seed GGGGCAG)	2.137	High (predicted)	KCNJ14	Dopamine-DARPP32 Feedback in cAMP Signaling
		miR-486-3p (and other miRNAs w/seed GGGGCAG)	2.137	Moderate (predicted)	KCNJ3	Dopamine-DARPP32 Feedback in cAMP Signaling,Endocannabinoid Neuronal Synapse Pathway,G Beta Gamma Signaling,Neuroinflammation Signaling Pathway,Opioid Signaling Pathway
		miR-486-3p (and other miRNAs w/seed GGGGCAG)	2.137	Moderate (predicted)	KCNJ5	Dopamine-DARPP32 Feedback in cAMP Signaling,Endocannabinoid Neuronal Synapse Pathway,G Beta Gamma Signaling,Neuroinflammation Signaling Pathway,Opioid Signaling Pathway
		miR-486-3p (and other miRNAs w/seed GGGGCAG)	2.137	High (predicted)	KCNK5
		miR-486-3p (and other miRNAs w/seed GGGGCAG)	2.137	Moderate (predicted)	KCNK7
		miR-486-3p (and other miRNAs w/seed GGGGCAG)	2.137	Moderate (predicted)	KCNQ3	Adrenomedullin signaling pathway,Cellular Effects of Sildenafil (Viagra),GABA Receptor Signaling,Neuropathic Pain Signaling In Dorsal Horn Neurons
		miR-486-3p (and other miRNAs w/seed GGGGCAG)	2.137	Moderate (predicted)	KCNQ4
		miR-486-3p (and other miRNAs w/seed GGGGCAG)	2.137	Moderate (predicted)	KCNS1
		miR-486-3p (and other miRNAs w/seed GGGGCAG)	2.137	Moderate (predicted)	KCTD2
		miR-486-3p (and other miRNAs w/seed GGGGCAG)	2.137	Moderate (predicted)	KCTD7
		miR-486-3p (and other miRNAs w/seed GGGGCAG)	2.137	High (predicted)	LRRC55
		miR-486-3p (and other miRNAs w/seed GGGGCAG)	2.137	High (predicted)	NOX5
		miR-486-3p (and other miRNAs w/seed GGGGCAG)	2.137	Moderate (predicted)	ORAI1	AMPK Signaling,Calcium-induced T Lymphocyte Apoptosis,Role of NFAT in Regulation of the Immune Response,Systemic Lupus Erythematosus In T Cell Signaling Pathway
		miR-486-3p (and other miRNAs w/seed GGGGCAG)	2.137	Moderate (predicted)	P2RX3	Gustation Pathway
		miR-486-3p (and other miRNAs w/seed GGGGCAG)	2.137	Moderate (predicted)	P2RX5	Gustation Pathway
		miR-486-3p (and other miRNAs w/seed GGGGCAG)	2.137	Moderate (predicted)	PIEZO1
		miR-486-3p (and other miRNAs w/seed GGGGCAG)	2.137	Moderate (predicted)	PKD1
		miR-486-3p (and other miRNAs w/seed GGGGCAG)	2.137	High (predicted)	SCN1B
		miR-486-3p (and other miRNAs w/seed GGGGCAG)	2.137	High (predicted)	SCN2B
		miR-486-3p (and other miRNAs w/seed GGGGCAG)	2.137	Moderate (predicted)	SCN3B
		miR-486-3p (and other miRNAs w/seed GGGGCAG)	2.137	Moderate (predicted)	SCN7A	Opioid Signaling Pathway
		miR-486-3p (and other miRNAs w/seed GGGGCAG)	2.137	High (predicted)	SCN8A
		miR-486-3p (and other miRNAs w/seed GGGGCAG)	2.137	Moderate (predicted)	SCNN1G	Aldosterone Signaling in Epithelial Cells,Gustation Pathway,Insulin Receptor Signaling
		miR-486-3p (and other miRNAs w/seed GGGGCAG)	2.137	High (predicted)	SMIM3
		miR-486-3p (and other miRNAs w/seed GGGGCAG)	2.137	High (predicted)	STIM1	AMPK Signaling,Systemic Lupus Erythematosus In T Cell Signaling Pathway
		miR-486-3p (and other miRNAs w/seed GGGGCAG)	2.137	High (predicted)	TMEM63C
		miR-486-3p (and other miRNAs w/seed GGGGCAG)	2.137	Moderate (predicted)	TNFAIP1
		miR-486-3p (and other miRNAs w/seed GGGGCAG)	2.137	High (predicted)	TOMM40	Necroptosis Signaling Pathway,Sirtuin Signaling Pathway
		miR-486-3p (and other miRNAs w/seed GGGGCAG)	2.137	High (predicted)	TRPC5	Calcium Signaling
		miR-486-3p (and other miRNAs w/seed GGGGCAG)	2.137	Moderate (predicted)	TRPV4
		miR-486-3p (and other miRNAs w/seed GGGGCAG)	2.137	High (predicted)	TRPV5	VDR/RXR Activation
		miR-486-3p (and other miRNAs w/seed GGGGCAG)	2.137	High (predicted)	TTYH3
29	hsa-miR-499a-3p	miR-499-3p (and other miRNAs w/seed ACAUCAC)	1.635	Moderate (predicted)	ANO5
		miR-499-3p (and other miRNAs w/seed ACAUCAC)	1.635	Moderate (predicted)	CACNA2D4	Androgen Signaling,Calcium Signaling,CCR5 Signaling in Macrophages,Corticotropin Releasing Hormone Signaling,CREB Signaling in Neurons,Endocannabinoid Neuronal Synapse Pathway,FcγRIIB Signaling in B Lymphocytes,G Beta Gamma Signaling,GABA Receptor Signaling,GNRH Signaling,GPCR-Mediated Nutrient Sensing in Enteroendocrine Cells,Gustation Pathway,Netrin Signaling,nNOS Signaling in Skeletal Muscle C…
		miR-499-3p (and other miRNAs w/seed ACAUCAC)	1.635	Moderate (predicted)	CACNB2	Androgen Signaling,Calcium Signaling,CCR5 Signaling in Macrophages,Corticotropin Releasing Hormone Signaling,CREB Signaling in Neurons,Endocannabinoid Neuronal Synapse Pathway,FcγRIIB Signaling in B Lymphocytes,G Beta Gamma Signaling,GABA Receptor Signaling,GNRH Signaling,GPCR-Mediated Nutrient Sensing in Enteroendocrine Cells,Gustation Pathway,Netrin Signaling,nNOS Signaling in Skeletal Muscle C…
		miR-499-3p (and other miRNAs w/seed ACAUCAC)	1.635	Moderate (predicted)	GABRB3	GABA Receptor Signaling,Neuroinflammation Signaling Pathway
		miR-499-3p (and other miRNAs w/seed ACAUCAC)	1.635	Moderate (predicted)	GPR89A/GPR89B	Breast Cancer Regulation by Stathmin1
		miR-499-3p (and other miRNAs w/seed ACAUCAC)	1.635	Moderate (predicted)	GRIK1	Amyotrophic Lateral Sclerosis Signaling,Calcium Signaling,CREB Signaling in Neurons,Gap Junction Signaling,Glutamate Receptor Signaling
		miR-499-3p (and other miRNAs w/seed ACAUCAC)	1.635	Moderate (predicted)	GRIN2B	Amyotrophic Lateral Sclerosis Signaling,Calcium Signaling,Circadian Rhythm Signaling,CREB Signaling in Neurons,Dopamine-DARPP32 Feedback in cAMP Signaling,Endocannabinoid Neuronal Synapse Pathway,Ephrin Receptor Signaling,Glutamate Receptor Signaling,Huntington's Disease Signaling,Neuroinflammation Signaling Pathway,Neuropathic Pain Signaling In Dorsal Horn Neurons,nNOS Signaling in Neurons,Opioi…
		miR-499-3p (and other miRNAs w/seed ACAUCAC)	1.635	High (predicted)	KCNE3
		miR-499-3p (and other miRNAs w/seed ACAUCAC)	1.635	High (predicted)	KCNE4
		miR-499-3p (and other miRNAs w/seed ACAUCAC)	1.635	Moderate (predicted)	SMIM3
		miR-499-3p (and other miRNAs w/seed ACAUCAC)	1.635	Moderate (predicted)	TMEM38B
30	hsa-miR-501-3p	miR-501-3p (and other miRNAs w/seed AUGCACC)	-1.269	Moderate (predicted)	CLCN2
		miR-501-3p (and other miRNAs w/seed AUGCACC)	-1.269	High (predicted)	CLIC4
		miR-501-3p (and other miRNAs w/seed AUGCACC)	-1.269	Moderate (predicted)	GRIA2	Amyotrophic Lateral Sclerosis Signaling,Calcium Signaling,CREB Signaling in Neurons,Endocannabinoid Neuronal Synapse Pathway,Gap Junction Signaling,Glutamate Receptor Signaling,Neuropathic Pain Signaling In Dorsal Horn Neurons,Synaptic Long Term Depression,Synaptic Long Term Potentiation,Synaptogenesis Signaling Pathway
		miR-501-3p (and other miRNAs w/seed AUGCACC)	-1.269	Moderate (predicted)	KCNA1
		miR-501-3p (and other miRNAs w/seed AUGCACC)	-1.269	Moderate (predicted)	KCNB2
		miR-501-3p (and other miRNAs w/seed AUGCACC)	-1.269	Moderate (predicted)	KCNQ5
		miR-501-3p (and other miRNAs w/seed AUGCACC)	-1.269	Moderate (predicted)	P2RX1	Gustation Pathway
		miR-501-3p (and other miRNAs w/seed AUGCACC)	-1.269	Moderate (predicted)	SCN2B
31	hsa-miR-574-5p	miR-574-5p (miRNAs w/seed GAGUGUG)	-1.098	Moderate (predicted)	ANO4
		miR-574-5p (miRNAs w/seed GAGUGUG)	-1.098	High (predicted)	CACNA2D2	Androgen Signaling,Calcium Signaling,CCR5 Signaling in Macrophages,Corticotropin Releasing Hormone Signaling,CREB Signaling in Neurons,Endocannabinoid Neuronal Synapse Pathway,FcγRIIB Signaling in B Lymphocytes,G Beta Gamma Signaling,GABA Receptor Signaling,GNRH Signaling,GPCR-Mediated Nutrient Sensing in Enteroendocrine Cells,Gustation Pathway,Netrin Signaling,nNOS Signaling in Skeletal Muscle C…
		miR-574-5p (miRNAs w/seed GAGUGUG)	-1.098	Moderate (predicted)	CLCA4
		miR-574-5p (miRNAs w/seed GAGUGUG)	-1.098	Moderate (predicted)	CLCN6
		miR-574-5p (miRNAs w/seed GAGUGUG)	-1.098	Moderate (predicted)	CLIC1
		miR-574-5p (miRNAs w/seed GAGUGUG)	-1.098	Moderate (predicted)	GABRB2	GABA Receptor Signaling,Neuroinflammation Signaling Pathway
		miR-574-5p (miRNAs w/seed GAGUGUG)	-1.098	Moderate (predicted)	GRID1	Amyotrophic Lateral Sclerosis Signaling,CREB Signaling in Neurons,Glutamate Receptor Signaling,Synaptic Long Term Depression
		miR-574-5p (miRNAs w/seed GAGUGUG)	-1.098	Moderate (predicted)	GRIN2B	Amyotrophic Lateral Sclerosis Signaling,Calcium Signaling,Circadian Rhythm Signaling,CREB Signaling in Neurons,Dopamine-DARPP32 Feedback in cAMP Signaling,Endocannabinoid Neuronal Synapse Pathway,Ephrin Receptor Signaling,Glutamate Receptor Signaling,Huntington's Disease Signaling,Neuroinflammation Signaling Pathway,Neuropathic Pain Signaling In Dorsal Horn Neurons,nNOS Signaling in Neurons,Opioi…
		miR-574-5p (miRNAs w/seed GAGUGUG)	-1.098	Moderate (predicted)	KCND1
		miR-574-5p (miRNAs w/seed GAGUGUG)	-1.098	Moderate (predicted)	KCNE1
		miR-574-5p (miRNAs w/seed GAGUGUG)	-1.098	High (predicted)	KCNG4
		miR-574-5p (miRNAs w/seed GAGUGUG)	-1.098	Moderate (predicted)	KCNJ12	Axonal Guidance Signaling,Dopamine-DARPP32 Feedback in cAMP Signaling
		miR-574-5p (miRNAs w/seed GAGUGUG)	-1.098	High (predicted)	KCNJ15	Dopamine-DARPP32 Feedback in cAMP Signaling
		miR-574-5p (miRNAs w/seed GAGUGUG)	-1.098	Moderate (predicted)	KCNJ4	Dopamine-DARPP32 Feedback in cAMP Signaling
		miR-574-5p (miRNAs w/seed GAGUGUG)	-1.098	High (predicted)	KCNJ6	Dopamine-DARPP32 Feedback in cAMP Signaling,Endocannabinoid Neuronal Synapse Pathway,G Beta Gamma Signaling,Neuroinflammation Signaling Pathway,Opioid Signaling Pathway
		miR-574-5p (miRNAs w/seed GAGUGUG)	-1.098	Moderate (predicted)	KCNS2
		miR-574-5p (miRNAs w/seed GAGUGUG)	-1.098	Moderate (predicted)	MCU	Calcium Signaling,Estrogen Receptor Signaling,Senescence Pathway
		miR-574-5p (miRNAs w/seed GAGUGUG)	-1.098	Moderate (predicted)	P2RX3	Gustation Pathway
		miR-574-5p (miRNAs w/seed GAGUGUG)	-1.098	Moderate (predicted)	PKD1L2
		miR-574-5p (miRNAs w/seed GAGUGUG)	-1.098	Moderate (predicted)	SCN4B
		miR-574-5p (miRNAs w/seed GAGUGUG)	-1.098	High (predicted)	SLC9A1	Actin Cytoskeleton Signaling,Aldosterone Signaling in Epithelial Cells,Apelin Cardiomyocyte Signaling Pathway,Signaling by Rho Family GTPases
		miR-574-5p (miRNAs w/seed GAGUGUG)	-1.098	Moderate (predicted)	TMEM150C
32	hsa-miR-615-3p	miR-615-3p (miRNAs w/seed CCGAGCC)	-1.907	Moderate (predicted)	ANO10
		miR-615-3p (miRNAs w/seed CCGAGCC)	-1.907	Moderate (predicted)	GRIN1	Amyotrophic Lateral Sclerosis Signaling,Calcium Signaling,Circadian Rhythm Signaling,CREB Signaling in Neurons,Dopamine-DARPP32 Feedback in cAMP Signaling,Endocannabinoid Neuronal Synapse Pathway,Ephrin Receptor Signaling,Glutamate Receptor Signaling,Neuroinflammation Signaling Pathway,Neuropathic Pain Signaling In Dorsal Horn Neurons,nNOS Signaling in Neurons,Opioid Signaling Pathway,Reelin Sign…
		miR-615-3p (miRNAs w/seed CCGAGCC)	-1.907	Moderate (predicted)	KCNJ11	Dopamine-DARPP32 Feedback in cAMP Signaling,Type II Diabetes Mellitus Signaling
		miR-615-3p (miRNAs w/seed CCGAGCC)	-1.907	High (predicted)	KCNK12
33	hsa-miR-652-5p	miR-652-5p (miRNAs w/seed AACCCUA)	1.252	Moderate (predicted)	CACNB3	Androgen Signaling,Calcium Signaling,CCR5 Signaling in Macrophages,Corticotropin Releasing Hormone Signaling,CREB Signaling in Neurons,Endocannabinoid Neuronal Synapse Pathway,FcγRIIB Signaling in B Lymphocytes,G Beta Gamma Signaling,GABA Receptor Signaling,GNRH Signaling,GPCR-Mediated Nutrient Sensing in Enteroendocrine Cells,Gustation Pathway,Netrin Signaling,nNOS Signaling in Skeletal Muscle C…
		miR-652-5p (miRNAs w/seed AACCCUA)	1.252	Moderate (predicted)	CFTR	AMPK Signaling
		miR-652-5p (miRNAs w/seed AACCCUA)	1.252	Moderate (predicted)	GABRA2	GABA Receptor Signaling,Neuroinflammation Signaling Pathway
		miR-652-5p (miRNAs w/seed AACCCUA)	1.252	Moderate (predicted)	KCNG3
		miR-652-5p (miRNAs w/seed AACCCUA)	1.252	Moderate (predicted)	MCOLN1	Iron homeostasis signaling pathway
		miR-652-5p (miRNAs w/seed AACCCUA)	1.252	Moderate (predicted)	SCN8A
		miR-652-5p (miRNAs w/seed AACCCUA)	1.252	Moderate (predicted)	TMEM150C
		miR-652-5p (miRNAs w/seed AACCCUA)	1.252	Moderate (predicted)	TMEM37
		miR-652-5p (miRNAs w/seed AACCCUA)	1.252	Moderate (predicted)	TPCN2
		miR-652-5p (miRNAs w/seed AACCCUA)	1.252	Moderate (predicted)	TRPV2
34	hsa-miR-744-5p	miR-744-5p (and other miRNAs w/seed GCGGGGC)	-1.602	Moderate (predicted)	ASIC2	Aldosterone Signaling in Epithelial Cells,Gustation Pathway,Insulin Receptor Signaling
		miR-744-5p (and other miRNAs w/seed GCGGGGC)	-1.602	High (predicted)	ASIC3	Aldosterone Signaling in Epithelial Cells,Gustation Pathway,Insulin Receptor Signaling
		miR-744-5p (and other miRNAs w/seed GCGGGGC)	-1.602	Moderate (predicted)	CACNA1H	Androgen Signaling,Calcium Signaling,CCR5 Signaling in Macrophages,Corticotropin Releasing Hormone Signaling,CREB Signaling in Neurons,Endocannabinoid Neuronal Synapse Pathway,FcγRIIB Signaling in B Lymphocytes,G Beta Gamma Signaling,GABA Receptor Signaling,GNRH Signaling,GPCR-Mediated Nutrient Sensing in Enteroendocrine Cells,Gustation Pathway,Netrin Signaling,nNOS Signaling in Skeletal Muscle C…
		miR-744-5p (and other miRNAs w/seed GCGGGGC)	-1.602	Moderate (predicted)	CACNA2D4	Androgen Signaling,Calcium Signaling,CCR5 Signaling in Macrophages,Corticotropin Releasing Hormone Signaling,CREB Signaling in Neurons,Endocannabinoid Neuronal Synapse Pathway,FcγRIIB Signaling in B Lymphocytes,G Beta Gamma Signaling,GABA Receptor Signaling,GNRH Signaling,GPCR-Mediated Nutrient Sensing in Enteroendocrine Cells,Gustation Pathway,Netrin Signaling,nNOS Signaling in Skeletal Muscle C…
		miR-744-5p (and other miRNAs w/seed GCGGGGC)	-1.602	High (predicted)	CACNG5	Androgen Signaling,Calcium Signaling,CCR5 Signaling in Macrophages,Cellular Effects of Sildenafil (Viagra),Corticotropin Releasing Hormone Signaling,CREB Signaling in Neurons,Endocannabinoid Neuronal Synapse Pathway,FcγRIIB Signaling in B Lymphocytes,G Beta Gamma Signaling,GABA Receptor Signaling,GNRH Signaling,GPCR-Mediated Nutrient Sensing in Enteroendocrine Cells,Gustation Pathway,Netrin Signa…
		miR-744-5p (and other miRNAs w/seed GCGGGGC)	-1.602	Moderate (predicted)	CACNG7	Androgen Signaling,Calcium Signaling,CCR5 Signaling in Macrophages,Cellular Effects of Sildenafil (Viagra),Corticotropin Releasing Hormone Signaling,CREB Signaling in Neurons,Endocannabinoid Neuronal Synapse Pathway,FcγRIIB Signaling in B Lymphocytes,G Beta Gamma Signaling,GABA Receptor Signaling,GNRH Signaling,GPCR-Mediated Nutrient Sensing in Enteroendocrine Cells,Gustation Pathway,Netrin Signa…
		miR-744-5p (and other miRNAs w/seed GCGGGGC)	-1.602	Moderate (predicted)	FXYD1
		miR-744-5p (and other miRNAs w/seed GCGGGGC)	-1.602	Moderate (predicted)	GRIN1	Amyotrophic Lateral Sclerosis Signaling,Calcium Signaling,Circadian Rhythm Signaling,CREB Signaling in Neurons,Dopamine-DARPP32 Feedback in cAMP Signaling,Endocannabinoid Neuronal Synapse Pathway,Ephrin Receptor Signaling,Glutamate Receptor Signaling,Neuroinflammation Signaling Pathway,Neuropathic Pain Signaling In Dorsal Horn Neurons,nNOS Signaling in Neurons,Opioid Signaling Pathway,Reelin Sign…
		miR-744-5p (and other miRNAs w/seed GCGGGGC)	-1.602	High (predicted)	GRIN2D	Amyotrophic Lateral Sclerosis Signaling,Calcium Signaling,Circadian Rhythm Signaling,CREB Signaling in Neurons,Dopamine-DARPP32 Feedback in cAMP Signaling,Endocannabinoid Neuronal Synapse Pathway,Ephrin Receptor Signaling,Glutamate Receptor Signaling,Neuroinflammation Signaling Pathway,Neuropathic Pain Signaling In Dorsal Horn Neurons,nNOS Signaling in Neurons,Opioid Signaling Pathway,Reelin Sign…
		miR-744-5p (and other miRNAs w/seed GCGGGGC)	-1.602	High (predicted)	HCN2
		miR-744-5p (and other miRNAs w/seed GCGGGGC)	-1.602	High (predicted)	KCNAB3
		miR-744-5p (and other miRNAs w/seed GCGGGGC)	-1.602	Moderate (predicted)	KCNC1
		miR-744-5p (and other miRNAs w/seed GCGGGGC)	-1.602	Moderate (predicted)	KCNE5
		miR-744-5p (and other miRNAs w/seed GCGGGGC)	-1.602	Moderate (predicted)	KCNG1
		miR-744-5p (and other miRNAs w/seed GCGGGGC)	-1.602	Moderate (predicted)	KCNG4
		miR-744-5p (and other miRNAs w/seed GCGGGGC)	-1.602	High (predicted)	KCNJ1	Dopamine-DARPP32 Feedback in cAMP Signaling
		miR-744-5p (and other miRNAs w/seed GCGGGGC)	-1.602	Moderate (predicted)	KCNJ11	Dopamine-DARPP32 Feedback in cAMP Signaling,Type II Diabetes Mellitus Signaling
		miR-744-5p (and other miRNAs w/seed GCGGGGC)	-1.602	Moderate (predicted)	KCNJ12	Axonal Guidance Signaling,Dopamine-DARPP32 Feedback in cAMP Signaling
		miR-744-5p (and other miRNAs w/seed GCGGGGC)	-1.602	Moderate (predicted)	KCNN1	Adrenomedullin signaling pathway,Cellular Effects of Sildenafil (Viagra),GABA Receptor Signaling,Neuropathic Pain Signaling In Dorsal Horn Neurons
		miR-744-5p (and other miRNAs w/seed GCGGGGC)	-1.602	Moderate (predicted)	KCNT1
		miR-744-5p (and other miRNAs w/seed GCGGGGC)	-1.602	Moderate (predicted)	KCTD2
		miR-744-5p (and other miRNAs w/seed GCGGGGC)	-1.602	High (predicted)	NALCN
		miR-744-5p (and other miRNAs w/seed GCGGGGC)	-1.602	High (predicted)	SCN1B
		miR-744-5p (and other miRNAs w/seed GCGGGGC)	-1.602	High (predicted)	TTYH3
35	hsa-miR-92b-3p	miR-92a-3p (and other miRNAs w/seed AUUGCAC)	-1.949	Moderate (predicted)	ANO8
		miR-92a-3p (and other miRNAs w/seed AUUGCAC)	-1.949	Moderate (predicted)	CACNA1I	Androgen Signaling,Calcium Signaling,CCR5 Signaling in Macrophages,Corticotropin Releasing Hormone Signaling,CREB Signaling in Neurons,Endocannabinoid Neuronal Synapse Pathway,FcγRIIB Signaling in B Lymphocytes,G Beta Gamma Signaling,GABA Receptor Signaling,GNRH Signaling,GPCR-Mediated Nutrient Sensing in Enteroendocrine Cells,Gustation Pathway,Netrin Signaling,nNOS Signaling in Skeletal Muscle C…
		miR-92a-3p (and other miRNAs w/seed AUUGCAC)	-1.949	Moderate (predicted)	CACNA2D1	Androgen Signaling,Calcium Signaling,CCR5 Signaling in Macrophages,Corticotropin Releasing Hormone Signaling,CREB Signaling in Neurons,Endocannabinoid Neuronal Synapse Pathway,FcγRIIB Signaling in B Lymphocytes,G Beta Gamma Signaling,GABA Receptor Signaling,GNRH Signaling,GPCR-Mediated Nutrient Sensing in Enteroendocrine Cells,Gustation Pathway,Netrin Signaling,nNOS Signaling in Skeletal Muscle C…
		miR-92a-3p (and other miRNAs w/seed AUUGCAC)	-1.949	Moderate (predicted)	CLIC4
		miR-92a-3p (and other miRNAs w/seed AUUGCAC)	-1.949	Moderate (predicted)	GABRA3	GABA Receptor Signaling,Neuroinflammation Signaling Pathway
		miR-92a-3p (and other miRNAs w/seed AUUGCAC)	-1.949	High (predicted)	GLRA1
		miR-92a-3p (and other miRNAs w/seed AUUGCAC)	-1.949	Moderate (predicted)	GPM6A
		miR-92a-3p (and other miRNAs w/seed AUUGCAC)	-1.949	High (predicted)	GRIA1	Amyotrophic Lateral Sclerosis Signaling,Calcium Signaling,CREB Signaling in Neurons,Endocannabinoid Neuronal Synapse Pathway,Gap Junction Signaling,Glutamate Receptor Signaling,Neuroinflammation Signaling Pathway,Neuropathic Pain Signaling In Dorsal Horn Neurons,Synaptic Long Term Depression,Synaptic Long Term Potentiation,Synaptogenesis Signaling Pathway
		miR-92a-3p (and other miRNAs w/seed AUUGCAC)	-1.949	Moderate (predicted)	HCN2
		miR-92a-3p (and other miRNAs w/seed AUUGCAC)	-1.949	Moderate (predicted)	ITPR1	Adrenomedullin signaling pathway,Aldosterone Signaling in Epithelial Cells,Apelin Cardiomyocyte Signaling Pathway,Calcium Signaling,Calcium-induced T Lymphocyte Apoptosis,Cardiac Hypertrophy Signaling (Enhanced),CCR3 Signaling in Eosinophils,CD28 Signaling in T Helper Cells,Cellular Effects of Sildenafil (Viagra),Cholecystokinin/Gastrin-mediated Signaling,Corticotropin Releasing Hormone Signaling…
		miR-92a-3p (and other miRNAs w/seed AUUGCAC)	-1.949	Moderate (predicted)	KCTD2
		miR-92a-3p (and other miRNAs w/seed AUUGCAC)	-1.949	Moderate (predicted)	LRRC38
		miR-92a-3p (and other miRNAs w/seed AUUGCAC)	-1.949	High (predicted)	MCOLN2
		miR-92a-3p (and other miRNAs w/seed AUUGCAC)	-1.949	Moderate (predicted)	PEX5L
		miR-92a-3p (and other miRNAs w/seed AUUGCAC)	-1.949	Moderate (predicted)	SCN8A
		miR-92a-3p (and other miRNAs w/seed AUUGCAC)	-1.949	Moderate (predicted)	SLC9A1	Actin Cytoskeleton Signaling,Aldosterone Signaling in Epithelial Cells,Apelin Cardiomyocyte Signaling Pathway,Signaling by Rho Family GTPases

## Sheet: Table 5
miRs in Figure 7	Log FC (Hf vs non HF SAN)
let-7g-3p (and other miRNAs w/seed UGUACAG)	1.52167
let-7a-5p (and other miRNAs w/seed GAGGUAG)	-1.34158
miR-1180-3p (and other miRNAs w/seed UUCCGGC)	-1.66469
miR-1247-5p (and other miRNAs w/seed CCCGUCC)	-3.20663
miR-1260a (and other miRNAs w/seed UCCCACC)	-1.61312
miR-133a-3p (and other miRNAs w/seed UUGGUCC)	1.28713
miR-1-3p (and other miRNAs w/seed GGAAUGU)	1.02057
miR-187-3p (and other miRNAs w/seed CGUGUCU)	2.30704
miR-188-5p (and other miRNAs w/seed AUCCCUU)	1.21286
miR-193a-3p (and other miRNAs w/seed ACUGGCC)	-1.16357
miR-193a-5p (and other miRNAs w/seed GGGUCUU)	-1.85481
miR-193b-5p (and other miRNAs w/seed GGGGUUU)	-2.17194
miR-2114-5p (and other miRNAs w/seed AGUCCCU)	3.08986
miR-22-3p (and other miRNAs w/seed AGCUGCC)	0.845775
miR-25-5p (and other miRNAs w/seed GGCGGAG)	-1.7079
miR-30c-5p (and other miRNAs w/seed GUAAACA)	1.02516
miR-3200-3p (and other miRNAs w/seed ACCUUGC)	1.19719
miR-378d (and other miRNAs w/seed CUGGACU)	0.991868
miR-423-3p (and other miRNAs w/seed GCUCGGU)	-1.23186
miR-423-5p (and other miRNAs w/seed GAGGGGC)	-1.69901
miR-486-3p (and other miRNAs w/seed GGGGCAG)	2.13702
miR-501-3p (and other miRNAs w/seed AUGCACC)	-1.26874
miR-574-5p (and other miRNAs w/seed GAGUGUG)	-1.09797
miR-615-3p (and other miRNAs w/seed CCGAGCC)	-1.90665
miR-652-5p (and other miRNAs w/seed AACCCUA)	1.25166
miR-744-5p (and other miRNAs w/seed GCGGGGC)	-1.60172
miR-92a-3p (and other miRNAs w/seed AUUGCAC)	-1.94929
